# Supplementary material for: Comparison of naturalization mouse model setups uncover distinct effects on intestinal mucosa depending on microbial experience
Source: Discov Immunol. 2025 Feb 1;4(1):kyaf002. doi: 10.1093/discim/kyaf002 (PMC11892432; doi:10.1093/discim/kyaf002)
Supplement: kyaf002_suppl_Supplementary_Tables_S1-S5 [file kyaf002_suppl_supplementary_tables_s1-s5.zip]

Archive with 4 entries (3 files):
- Supplementary Tables S1 to S5/
- Supplementary Tables S1 to S5/Supplementary Table S3.xlsx
- Supplementary Tables S1 to S5/Supplementary Table S5.xlsx
- Supplementary Tables S1 to S5/Supplementary Tables S1 to S5.docx
