# Supplementary material for: Comparison of naturalization mouse model setups uncover distinct effects on intestinal mucosa depending on microbial experience
Source: Discov Immunol. 2025 Feb 1;4(1):kyaf002. doi: 10.1093/discim/kyaf002 (PMC11892432; doi:10.1093/discim/kyaf002)
Supplement: kyaf002_suppl_Supplementary_Tables_S1-S5 [file kyaf002_suppl_supplementary_tables_s1-s5.zip › Supplementary Tables S1 to S5/Supplementary Table S3.xlsx]

## Sheet: A Fecal microbiota
A	Indicator species analysis of fecal microbiota (endpoint (t2) samples)
	Presented in Figure 2D
	Row in heatmap	zOTU ID	Closest valid species name (EzBiocloud) with % similarity indicated in brackets	Assigned taxonomy (phylum)		Association	Indicator Value	p-value (adjusted)
	1	Zotu1489	Marvinbryantia formatexigens (94.5 %)		Bacillota	Lab	0.580782	0.0270963
	2	Zotu1014	Anaerosacchariphilus hominis (95.7 %)		Bacillota	Lab	0.59939	0.0313155
	3	Zotu868	Roseburia zhanii (96.4 %)		Bacillota	Lab	0.622253	0.0313155
	4	Zotu804	Anaerocolumna chitinilytica (97.1 %)		Bacillota	Lab	0.63172	0.0284544
	5	Zotu844	Schaedlerella arabinosiphila (98.1 %)		Bacillota	Lab	0.634537	0.0209393
	6	Zotu901	Roseburia zhanii (96.9 %)		Bacillota	Lab	0.635458	0.0225473
	7	Zotu941	Christensenella hongkongensis (86.1 %)		Bacillota	Lab	0.636574	0.0256548
	8	Zotu970	Kineothrix alysoides (96.2 %)		Bacillota	Lab	0.640508	0.0132615
	9	Zotu441	Clostridium fessum (96.7 %)		Bacillota	Lab	0.645497	0.0181474
	10	Zotu605	Clostridium fessum (96.7 %)		Bacillota	Lab	0.645497	0.0117545
	11	Zotu1230	Kineothrix alysoides (96.7 %)		Bacillota	Lab	0.645497	0.0117545
	12	Zotu1504	Kineothrix alysoides (96.7 %)		Bacillota	Lab	0.645497	0.0209393
	13	Zotu1054	Kineothrix alysoides (96.2 %)		Bacillota	Lab	0.645497	0.0209393
	14	Zotu923	Eubacterium plexicaudatum (94.8 %)		Bacillota	Lab	0.648967	0.0148621
	15	Zotu889	Copranaerobaculum intestinale (91.5 %)		Bacillota	Lab	0.658305	0.0378208
	16	Zotu719	Anaerocolumna chitinilytica (96.9 %)		Bacillota	Lab	0.692163	0.0100466
	17	Zotu1036	Clostridium fessum (97.1 %)		Bacillota	Lab	0.698649	0.0027717
	18	Zotu947	Clostridium fessum (96.9 %)		Bacillota	Lab	0.69987	0.0027717
	19	Zotu1016	Lacrimispora aerotolerans (97.1 %)		Bacillota	Lab	0.701185	0.0117545
	20	Zotu1193	Kineothrix alysoides (96.4 %)		Bacillota	Lab	0.702037	0.0117545
	21	Zotu943	Clostridium fessum (96.7 %)		Bacillota	Lab	0.707107	0.00836893
	22	Zotu932	Lawsonibacter asaccharolyticus (98.11 %)		Bacillota	Lab	0.707107	0.00472329
	23	Zotu1209	Kineothrix alysoides (96.7 %)		Bacillota	Lab	0.707107	0.00472329
	24	Zotu637	Oscillibacter ruminantium (95.7 %)		Bacillota	Lab	0.708593	0.0451309
	25	Zotu349	Ruminococcus albus (92.4 %)		Bacillota	Lab	0.716558	0.0166481
	26	Zotu545	Eubacterium xylanophilum (98.1 %)		Bacillota	Lab	0.723429	0.00836893
	27	Zotu1401	Roseburia difficilis (97.9 %)		Bacillota	Lab	0.724499	0.0100466
	28	Zotu539	Oscillibacter ruminantium (95.5 %)		Bacillota	Lab	0.728368	0.0326515
	29	Zotu997	Oscillibacter valericigenes (95.7 %)		Bacillota	Lab	0.730214	0.0132615
	30	Zotu565	Anaerosacchariphilus hominis (95.5 %)		Bacillota	Lab	0.731908	0.0100466
	31	Zotu330	Saccharofermentans acetigenes (88.7 %)		Bacillota	Lab	0.73257	0.00836893
	32	Zotu413	Saccharofermentans acetigenes (88.9 %)		Bacillota	Lab	0.740609	0.0027717
	33	Zotu733	Kineothrix alysoides (94.5 %)		Bacillota	Lab	0.741285	0.0100466
	34	Zotu854	Copranaerobaculum intestinale (91.4 %)		Bacillota	Lab	0.753997	0.0027717
	35	Zotu645	Faecalibaculum rodentium (97.5 %)		Bacillota	Lab	0.755408	0.0027717
	36	Zotu298	Kineothrix alysoides (96.2 %)		Bacillota	Lab	0.758693	0.00836893
	37	Zotu589	Clostridium fessum (96.9 %)		Bacillota	Lab	0.759381	0.00472329
	38	Zotu433	Ruminococcus albus (92.6 %)		Bacillota	Lab	0.760422	0.0440106
	39	Zotu16	Kineothrix alysoides (97.1 %)		Bacillota	Lab	0.7617	0.00669948
	40	Zotu44	Kineothrix alysoides (97.2 %)		Bacillota	Lab	0.763313	0.0027717
	41	Zotu768	Anaerotignum lactatifermentans (94.8 %)		Bacillota	Lab	0.763763	0.00472329
	42	Zotu996	Clostridium fessum (97.1 %)		Bacillota	Lab	0.763763	0.0027717
	43	Zotu636	Eubacterium plexicaudatum (94.3 %)		Bacillota	Lab	0.763763	0.0027717
	44	Zotu669	Faecalibaculum rodentium (97.8 %)		Bacillota	Lab	0.763763	0.0027717
	45	Zotu748	Anaerosacchariphilus hominis (96.0 %)		Bacillota	Lab	0.773802	0.0027717
	46	Zotu458	Ruminococcus champanellensis (95.0 %)		Bacillota	Lab	0.775336	0.0132615
	47	Zotu635	Clostridium scindens (98.3 %)		Bacillota	Lab	0.777885	0.0100466
	48	Zotu564	Duncaniella dubosii (92.0 %)		Bacteroidota	Lab	0.778297	0.0027717
	49	Zotu295	Kineothrix alysoides (98.3 %)		Bacillota	Lab	0.778427	0.0117545
	50	Zotu725	Lawsonibacter asaccharolyticus (97.9 %)		Bacillota	Lab	0.790161	0.0027717
	51	Zotu816	Acutalibacter muris (99.8 %)		Bacillota	Lab	0.790863	0.0027717
	52	Zotu406	Kineothrix alysoides (98.6 %)		Bacillota	Lab	0.792684	0.00669948
	53	Zotu604	Butyricicoccus pullicaecorum (95.7 %)		Bacillota	Lab	0.796705	0.0326515
	54	Zotu490	Duncaniella muris (92.9 %)		Bacteroidota	Lab	0.800735	0.0181474
	55	Zotu377	Murimonas intestini (96.7 %)		Bacillota	Lab	0.80979	0.0027717
	56	Zotu372	Paramuribaculum intestinale (89.8 %)		Bacteroidota	Lab	0.810023	0.00669948
	57	Zotu21	Kineothrix alysoides (97.2 %)		Bacillota	Lab	0.810382	0.00472329
	58	Zotu11	Kineothrix alysoides (97.4 %)		Bacillota	Lab	0.813073	0.00836893
	59	Zotu15	Kineothrix alysoides (97.9 %)		Bacillota	Lab	0.813343	0.00836893
	60	Zotu398	Lacrimispora aerotolerans (97.1 %)		Bacillota	Lab	0.814616	0.0027717
	61	Zotu30	Kineothrix alysoides (96.9 %)		Bacillota	Lab	0.814946	0.0027717
	62	Zotu709	Jutongia huaianensis (94.5 %)		Bacillota	Lab	0.816497	0.0027717
	63	Zotu633	Jutongia huaianensis (94.5 %)		Bacillota	Lab	0.816497	0.0027717
	64	Zotu522	Anaerotignum lactatifermentans (94.3 %)		Bacillota	Lab	0.816497	0.00472329
	65	Zotu322	Paramuribaculum intestinale (89.8 %)		Bacteroidota	Lab	0.826591	0.0451309
	66	Zotu239	Roseburia zhanii (96.0 %)		Bacillota	Lab	0.830444	0.0194303
	67	Zotu394	Ruminococcus champanellensis (94.5 %)		Bacillota	Lab	0.837936	0.00669948
	68	Zotu180	Kineothrix alysoides (96.9 %)		Bacillota	Lab	0.847936	0.0100466
	69	Zotu981	Oscillibacter valericigenes (95.5 %)		Bacillota	Lab	0.850579	0.0027717
	70	Zotu456	Lacrimispora aerotolerans (97.4 %)		Bacillota	Lab	0.852488	0.0027717
	71	Zotu257	Anaerocolumna chitinilytica (96.9 %)		Bacillota	Lab	0.853049	0.0027717
	72	Zotu229	Kineothrix alysoides (96.0 %)		Bacillota	Lab	0.855378	0.00472329
	73	Zotu671	Anaerotignum lactatifermentans (95.3 %)		Bacillota	Lab	0.855439	0.00472329
	74	Zotu445	Anaerosacchariphilus hominis (98.1 %)		Bacillota	Lab	0.855696	0.0132615
	75	Zotu470	Paramuribaculum intestinale (89.6 %)		Bacteroidota	Lab	0.857632	0.0027717
	76	Zotu926	Eubacterium xylanophilum (98.1 %)		Bacillota	Lab	0.85837	0.0027717
	77	Zotu1045	Flintibacter butyricus (98.8 %)		Bacillota	Lab	0.865119	0.0027717
	78	Zotu1005	Eubacterium xylanophilum (98.1 %)		Bacillota	Lab	0.866025	0.0027717
	79	Zotu691	Anaerotignum lactatifermentans (94.8 %)		Bacillota	Lab	0.866025	0.00472329
	80	Zotu556	Anaerotignum lactatifermentans (94.6 %)		Bacillota	Lab	0.866025	0.00472329
	81	Zotu234	Kineothrix alysoides (97.1 %)		Bacillota	Lab	0.871484	0.00669948
	82	Zotu472	Duncaniella dubosii (91.6 %)		Bacteroidota	Lab	0.87244	0.0027717
	83	Zotu388	Paramuribaculum intestinale (89.3 %)		Bacteroidota	Lab	0.873658	0.0027717
	84	Zotu884	Acutalibacter muris (100 %)		Bacillota	Lab	0.876801	0.0027717
	85	Zotu213	Anaerocolumna chitinilytica (96.4 %)		Bacillota	Lab	0.878917	0.00472329
	86	Zotu196	Flintibacter butyricus (92.0 %)		Bacillota	Lab	0.889211	0.0270963
	87	Zotu590	Anaerotignum lactatifermentans (94.8 %)		Bacillota	Lab	0.893587	0.0027717
	88	Zotu129	Alistipes putredinis (96.4 %)		Bacteroidota	Lab	0.901157	0.0027717
	89	Zotu138	Eisenbergiella tayi (95.6 %)		Bacillota	Lab	0.924269	0.0027717
	90	Zotu118	Eisenbergiella tayi (95.7 %)		Bacillota	Lab	0.930018	0.00472329
	91	Zotu299	Murimonas intestini (96.2 %)		Bacillota	Lab	0.948671	0.0027717
	92	Zotu227	Duncaniella muris (90.0 %)		Bacteroidota	Lab	0.952119	0.0027717
	93	Zotu164	Duncaniella muris (91.8 %)		Bacteroidota	Lab	0.957185	0.0027717
	94	Zotu606	Anaerotignum lactatifermentans (94.6 %)		Bacillota	Lab	0.957427	0.0027717
	95	Zotu203	Duncaniella dubosii (92.1 %)		Bacteroidota	Lab	0.967955	0.0027717
	96	Zotu184	Duncaniella dubosii (99.3 %)		Bacteroidota	Lab	0.970392	0.0027717
	97	Zotu235	Duncaniella muris (99.6 %)		Bacteroidota	Lab	0.983438	0.0027717
	98	Zotu81	Duncaniella muris (99.6 %)		Bacteroidota	Lab	0.984548	0.0027717
	99	Zotu198	Paramuribaculum intestinale (99.6 %)		Bacteroidota	Lab	0.985755	0.0027717
	100	Zotu147	Paramuribaculum intestinale (99.3 %)		Bacteroidota	Lab	0.988855	0.0027717
	101	Zotu62	Duncaniella muris (99.3 %)		Bacteroidota	Lab	0.993248	0.0027717
	102	Zotu93	Muribaculum intestinale (90.0%)		Bacteroidota	Lab	0.998259	0.0027717
	103	Zotu119	Muribaculum intestinale (90.5 %)		Bacteroidota	Lab	0.999186	0.0027717
	104	Zotu290	Duncaniella muris (90.2 %)		Bacteroidota	Lab	1	0.0027717
	105	Zotu422	Duncaniella muris (99.3 %)		Bacteroidota	Lab	1	0.0027717
	106	Zotu557	Duncaniella dubosii (91.8 %)		Bacteroidota	Fer	0.522233	0.0400214
	107	Zotu523	Duncaniella dubosii (91.6 %)		Bacteroidota	Fer	0.522233	0.0400214
	108	Zotu634	Duncaniella dubosii (92.0 %)		Bacteroidota	Fer	0.522233	0.0400214
	109	Zotu649	Duncaniella dubosii (92.0 %)		Bacteroidota	Fer	0.522233	0.0400214
	110	Zotu1306	Muribaculum intestinale (94.1 %)		Bacteroidota	Fer	0.522233	0.0400214
	111	Zotu1812	Acinetobacter indicus (97.8 %)		Pseudomonadota	Fer	0.522233	0.0413393
	112	Zotu1832	Eubacterium xylanophilum (98.6 %)		Bacillota	Fer	0.522233	0.0488763
	113	Zotu1318	Pradoshia eiseniae (99.8 %)		Bacillota	Fer	0.522233	0.0326515
	114	Zotu1852	Acinetobacter indicus (98.0 %)		Pseudomonadota	Fer	0.522233	0.0338355
	115	Zotu2117	Acinetobacter albensis (99.1 %)		Pseudomonadota	Fer	0.522233	0.0338355
	116	Zotu1431	Caproiciproducens galactitolivorans (94.3 %)		Bacillota	Fer	0.522233	0.0413393
	117	Zotu1223	no matching records found		Bacillota	Fer	0.567672	0.046152
	118	Zotu579	Lacrimispora aerotolerans (96.9 %)		Bacillota	Fer	0.581322	0.0256548
	119	Zotu1086	Pradoshia eiseniae (99.6 %)		Bacillota	Fer	0.603023	0.0209393
	120	Zotu1081	no matching records found		Bacillota	Fer	0.603023	0.0166481
	121	Zotu1570	Alistipes timonensis (96.6 %)		Bacteroidota	Fer	0.603023	0.0132615
	122	Zotu2314	Limosilactobacillus pontis (100 %)		Bacillota	Fer	0.603023	0.0100466
	123	Zotu584	Vescimonas fastidiosa (93.8 %)		Bacillota	Fer	0.655699	0.00472329
	124	Zotu1746	Corynebacterium maris (99.8 %)		Actinomycetota	Fer	0.670679	0.00836893
	125	Zotu1770	Eubacterium plexicaudatum (97.9 %)		Bacillota	Fer	0.6742	0.00472329
	126	Zotu463	Lacrimispora aerotolerans (96.7 %)		Bacillota	Fer	0.6742	0.00472329
	127	Zotu1290	Corynebacterium maris (99.8 %)		Actinomycetota	Fer	0.6742	0.00669948
	128	Zotu580	Christensenella minuta (86.8 %)		Bacillota	Fer	0.6742	0.00669948
	129	Zotu1491	Vampirovibrio chlorellavorus (83.6 %)		Cyanobacteriota	Fer	0.6742	0.00836893
	130	Zotu1435	Peribacillus endoradicis (97.5 %)		Bacillota	Fer	0.6742	0.00836893
	131	Zotu1582	Peribacillus endoradicis (97.8 %)		Bacillota	Fer	0.6742	0.0100466
	132	Zotu1362	Christensenella hongkongensis (86.5 %)		Bacillota	Fer	0.6742	0.0100466
	133	Zotu776	Anaerotaenia torta (86.9 %)		Bacillota	Fer	0.687295	0.0117545
	134	Zotu864	Roseburia zhanii (96.9 %)		Bacillota	Fer	0.6892	0.0326515
	135	Zotu1422	Enterococcus durans (99.8 %)		Bacillota	Fer	0.715114	0.0117545
	136	Zotu1122	Butyricicoccus porcorum (85.8 %)		Bacillota	Fer	0.715404	0.0027717
	137	Zotu248	Phocaeicola vulgatus (99.6 %)		Bacteroidota	Fer	0.721205	0.00472329
	138	Zotu451	Vescimonas fastidiosa (93.4 %)		Bacillota	Fer	0.729877	0.00472329
	139	Zotu1349	Vampirovibrio chlorellavorus (84.1 %)		Cyanobacteriota	Fer	0.738549	0.00472329
	140	Zotu331	Phocaeicola vulgatus (99.8 %)		Bacteroidota	Fer	0.738549	0.00472329
	141	Zotu1009	Kineothrix alysoides (97.4 %)		Bacillota	Fer	0.738549	0.0027717
	142	Zotu1031	Eubacterium difficile (98.3 %)		Bacillota	Fer	0.738549	0.0027717
	143	Zotu167	Turicibacter bilis (99.8 %)		Bacillota	Fer	0.738549	0.00472329
	144	Zotu176	Turicibacter bilis (99.8 %)		Bacillota	Fer	0.738549	0.00472329
	145	Zotu1834	Terrisporobacter petrolearius (99.3 %)		Bacillota	Fer	0.738549	0.0027717
	146	Zotu1426	Jeotgalicoccus psychrophilus (99.8 %)		Bacillota	Fer	0.738549	0.00472329
	147	Zotu2225	Enterococcus durans (100 %)		Bacillota	Fer	0.738549	0.0027717
	148	Zotu734	Christensenella minuta (86.8 %)		Bacillota	Fer	0.738549	0.00472329
	149	Zotu480	Ruminococcus flavefaciens (92.4 %)		Bacillota	Fer	0.738549	0.0027717
	150	Zotu1603	Prevotella buccae (86.1 %)		Bacteroidota	Fer	0.738549	0.0027717
	151	Zotu1310	Alistipes timonensis (96.6 %)		Bacteroidota	Fer	0.738549	0.0027717
	152	Zotu1686	Natranaerovirga pectinivora (90.2 %)		Bacillota	Fer	0.7616	0.00472329
	153	Zotu1375	Kineothrix alysoides (96.7 %)		Bacillota	Fer	0.773418	0.0027717
	154	Zotu667	Roseburia zhanii (96.9 %)		Bacillota	Fer	0.778933	0.00472329
	155	Zotu1140	Acetatifactor muris (94.3 %)		Bacillota	Fer	0.787771	0.0027717
	156	Zotu1399	Paramuribaculum intestinale (90.4 %)		Bacteroidota	Fer	0.797724	0.0027717
	157	Zotu1479	Jeotgalicoccus psychrophilus (99.6 %)		Bacillota	Fer	0.797724	0.0027717
	158	Zotu397	Phascolarctobacterium succinatutens (98.7 %)		Bacillota	Fer	0.797724	0.0027717
	159	Zotu525	Phascolarctobacterium succinatutens (99.1 %)		Bacillota	Fer	0.797724	0.0027717
	160	Zotu1000	Alistipes dispar (96.1 %)		Bacteroidota	Fer	0.797724	0.0027717
	161	Zotu1187	Rhodospirillum rubrum (86.2 %)		Pseudomonadota	Fer	0.797724	0.00472329
	162	Zotu1110	Rhodospirillum rubrum (86.0 %)		Pseudomonadota	Fer	0.797724	0.00472329
	163	Zotu412	Ruminococcus flavefaciens (92.1 %)		Bacillota	Fer	0.797724	0.0027717
	164	Zotu1667	Eubacterium plexicaudatum (97.6 %)		Bacillota	Fer	0.797724	0.0027717
	165	Zotu1095	Alistipes timonensis (96.4 %)		Bacteroidota	Fer	0.797724	0.0027717
	166	Zotu597	Velocimicrobium porci (94.1 %)		Bacillota	Fer	0.797724	0.0027717
	167	Zotu878	Kineothrix alysoides (93.6 %)		Bacillota	Fer	0.806964	0.0027717
	168	Zotu504	Clostridium celatum (99.3 %)		Bacillota	Fer	0.831908	0.0027717
	169	Zotu754	Allobaculum mucilyticum (91.4 %)		Bacillota	Fer	0.836836	0.00836893
	170	Zotu693	Duncaniella muris (92.5 %)		Bacteroidota	Fer	0.83914	0.0027717
	171	Zotu475	Eubacterium xylanophilum (97.4 %)		Bacillota	Fer	0.841419	0.0027717
	172	Zotu898	Hungatella hominis (96.0 %)		Bacillota	Fer	0.843236	0.0027717
	173	Zotu404	Eubacterium hominis (91.4 %)		Bacillota	Fer	0.843759	0.0181474
	174	Zotu357	Eubacterium xylanophilum (97.1 %)		Bacillota	Fer	0.851632	0.0027717
	175	Zotu1206	Butyricicoccus porcorum (86.1 %)		Bacillota	Fer	0.852803	0.0027717
	176	Zotu813	Muribaculum gordoncarteri (87.7 %)		Bacteroidota	Fer	0.852803	0.0027717
	177	Zotu1513	Parasutterella excrementihominis (93.5 %)		Pseudomonadota	Fer	0.852803	0.0027717
	178	Zotu1693	Terrisporobacter petrolearius (99.1 %)		Bacillota	Fer	0.852803	0.0027717
	179	Zotu1599	Brevibacterium epidermidis (99.5 %)		Actinomycetota	Fer	0.852803	0.0027717
	180	Zotu563	Jutongia huaianensis (93.8 %)		Bacillota	Fer	0.852803	0.0027717
	181	Zotu1381	Vampirovibrio chlorellavorus (83.6 %)		Cyanobacteriota	Fer	0.852803	0.0027717
	182	Zotu1373	Prevotella buccae (85.9 %)		Bacteroidota	Fer	0.852803	0.0027717
	183	Zotu1090	Eubacterium plexicaudatum (97.6 %)		Bacillota	Fer	0.852803	0.0027717
	184	Zotu384	Mammaliicoccus lentus (99.8 %)		Bacillota	Fer	0.879648	0.0027717
	185	Zotu620	Sporofaciens musculi (99.8 %)		Bacillota	Fer	0.884842	0.0027717
	186	Zotu677	Sporofaciens musculi (100 %)		Bacillota	Fer	0.885204	0.0027717
	187	Zotu1051	Clostridium lentum (100 %)		Bacillota	Fer	0.885729	0.0027717
	188	Zotu457	Eubacterium hominis (91.7 %)		Bacillota	Fer	0.897551	0.00669948
	189	Zotu1012	Acetatifactor muris (94.1 %)		Bacillota	Fer	0.898766	0.0027717
	190	Zotu577	Eubacterium siraeum (93.8 %)		Bacillota	Fer	0.901447	0.0027717
	191	Zotu698	Muribaculum gordoncarteri (94.3 %)		Bacteroidota	Fer	0.904534	0.0027717
	192	Zotu586	Duncaniella dubosii (93.2 %)		Bacteroidota	Fer	0.904534	0.0027717
	193	Zotu1344	Parasutterella excrementihominis (93.3 %)		Pseudomonadota	Fer	0.904534	0.0027717
	194	Zotu931	Clostridium lentum (99.8 %)		Bacillota	Fer	0.904534	0.0027717
	195	Zotu354	Kineothrix alysoides (97.1 %)		Bacillota	Fer	0.904534	0.0027717
	196	Zotu1055	Eubacterium plexicaudatum (97.4 %)		Bacillota	Fer	0.904534	0.0027717
	197	Zotu727	Jutongia huaianensis (94.1 %)		Bacillota	Fer	0.904534	0.0027717
	198	Zotu328	Alistipes timonensis (98.46 %)		Bacteroidota	Fer	0.904534	0.0027717
	199	Zotu1007	Prevotella buccae (86.4 %)		Bacteroidota	Fer	0.904534	0.0027717
	200	Zotu877	Prevotella buccae (85.9 %)		Bacteroidota	Fer	0.904534	0.0027717
	201	Zotu706	Velocimicrobium porci (94.3 %)		Bacillota	Fer	0.904534	0.0027717
	202	Zotu464	Mammaliicoccus lentus (9100 %)		Bacillota	Fer	0.929809	0.0027717
	203	Zotu280	Limosilactobacillus reuteri (99.6 %)		Bacillota	Fer	0.941384	0.0027717
	204	Zotu351	Parabacteroides distasonis (98.4 %)		Bacteroidota	Fer	0.946839	0.0027717
	205	Zotu230	Kineothrix alysoides (97.9 %)		Bacillota	Fer	0.951875	0.0027717
	206	Zotu260	Alistipes timonensis (98.4 %)		Bacteroidota	Fer	0.952944	0.0027717
	207	Zotu664	Duncaniella dubosii (93.4 %)		Bacteroidota	Fer	0.953463	0.0027717
	208	Zotu487	Muribaculum gordoncarteri (87.9 %)		Bacteroidota	Fer	0.953463	0.0027717
	209	Zotu534	Muribaculum gordoncarteri (93.0 %)		Bacteroidota	Fer	0.953463	0.0027717
	210	Zotu656	Eubacterium siraeum (93.8 %)		Bacillota	Fer	0.953463	0.0027717
	211	Zotu1540	Streptomyces olivaceus (99.5 %)		Actinomycetota	Fer	0.953463	0.0027717
	212	Zotu450	Kineothrix alysoides (97.2 %)		Bacillota	Fer	0.953463	0.0027717
	213	Zotu874	Nubsella zeaxanthinifaciens (84.1 %)		Bacteroidota	Fer	0.953463	0.0027717
	214	Zotu811	Phaeocystidibacter luteus (82.3 %)		Bacteroidota	Fer	0.953463	0.0027717
	215	Zotu920	Phaeocystidibacter luteus (82.5 %)		Bacteroidota	Fer	0.953463	0.0027717
	216	Zotu236	Limosilactobacillus reuteri (99.1 %)		Bacillota	Fer	0.958573	0.0027717
	217	Zotu99	Muribaculum intestinale (91.6 %)		Bacteroidota	Fer	0.971196	0.0027717
	218	Zotu870	Muribaculum intestinale (92.5 %)		Bacteroidota	Fer	0.976271	0.0027717
	219	Zotu459	Parasutterella excrementihominis (93.5 %)		Pseudomonadota	Fer	0.998276	0.0027717
	220	Zotu54	Helicobacter ganmani (99.3 %)		Pseudomonadota	Fer	0.998311	0.0027717
	221	Zotu41	Bacteroides eggerthii (96.2 %)		Bacteroidota	Fer	0.999508	0.0027717
	222	Zotu101	Muribaculum gordoncarteri (87.5 %)		Bacteroidota	Fer	0.999626	0.0027717
	223	Zotu113	Duncaniella dubosii (94.5 %)		Bacteroidota	Fer	0.999808	0.0027717
	224	Zotu136	Duncaniella dubosii (94.6 %)		Bacteroidota	Fer	0.999835	0.0027717
	225	Zotu29	Bacteroides eggerthii (95.9 %)		Bacteroidota	Fer	0.999909	0.0027717
	226	Zotu125	Muribaculum gordoncarteri (87.7 %)		Bacteroidota	Fer	1	0.0027717
	227	Zotu137	Muribaculum gordoncarteri (88.0 %)		Bacteroidota	Fer	1	0.0027717
	228	Zotu181	Muribaculum gordoncarteri (88.2 %)		Bacteroidota	Fer	1	0.0027717
	229	Zotu276	Duncaniella dubosii (94.1 %)		Bacteroidota	Fer	1	0.0027717
	230	Zotu334	Duncaniella dubosii (94.3 %)		Bacteroidota	Fer	1	0.0027717
	231	Zotu585	Muribaculum gordoncarteri (93.9 %)		Bacteroidota	Fer	1	0.0027717
	232	Zotu602	Parasutterella excrementihominis (93.7 %)		Pseudomonadota	Fer	1	0.0027717
	233	Zotu647	Paramuribaculum intestinale (87.3 %)		Bacteroidota	Fer	1	0.0027717
	234	Zotu681	Muribaculum gordoncarteri (93.2 %)		Bacteroidota	Fer	1	0.0027717
	235	Zotu848	Duncaniella muris (89.8 %)		Bacteroidota	Fer	1	0.0027717
	236	Zotu750	Muribaculum intestinale (92.3 %)		Bacteroidota	Fer	1	0.0027717
	237	Zotu402	Paramuribaculum intestinale (93.2 %)		Bacteroidota	Fer	1	0.0027717
	238	Zotu819	Duncaniella muris (89.6 %)		Bacteroidota	Fer	1	0.0027717
	239	Zotu1064	Paramuribaculum intestinale (93.2 %)		Bacteroidota	Fer	1	0.0027717
	240	Zotu486	Paramuribaculum intestinale (93.4 %)		Bacteroidota	Fer	1	0.0027717
	241	Zotu895	Paramuribaculum intestinale (93.0 %)		Bacteroidota	Fer	1	0.0027717
	242	Zotu305	Kineothrix alysoides (98.1 %)		Bacillota	Fer	1	0.0027717
	243	Zotu438	Parabacteroides distasonis (98.4 %)		Bacteroidota	Fer	1	0.0027717
	244	Zotu73	Helicobacter ganmani (99.5 %)		Pseudomonadota	Fer	1	0.0027717
	245	Zotu157	Bacteroides eggerthii (95.7 %)		Bacteroidota	Fer	1	0.0027717
	246	Zotu206	Bacteroides eggerthii (95.9 %)		Bacteroidota	Fer	1	0.0027717
	247	Zotu797	Nubsella zeaxanthinifaciens (83.7 %)		Bacteroidota	Fer	1	0.0027717
	248	Zotu1470	Parabacteroides merdae (95.2 %)		Bacteroidota	Co	0.563076	0.0488763
	249	Zotu1188	Kineothrix alysoides (96.9 %)		Bacillota	Co	0.57735	0.0194303
	250	Zotu1309	Vescimonas coprocola (94.3 %)		Bacillota	Co	0.57735	0.0451309
	251	Zotu1517	Kineothrix alysoides (97.1 %)		Bacillota	Co	0.57735	0.0194303
	252	Zotu407	Kineothrix alysoides (96.7 %)		Bacillota	Co	0.57735	0.0351185
	253	Zotu336	Clostridium leptum (93.3 %)		Bacillota	Co	0.57735	0.0338355
	254	Zotu957	Limosilactobacillus antri (99.8 %)		Bacillota	Co	0.57735	0.0338355
	255	Zotu908	Limosilactobacillus albertensis (99.3 %)		Bacillota	Co	0.57735	0.0400214
	256	Zotu194	Clostridium paraputrificum (86.6 %)		Bacillota	Co	0.57735	0.0400214
	257	Zotu1547	Vampirovibrio chlorellavorus (86.9 %)		Cyanobacteriota	Co	0.57735	0.0451309
	258	Zotu959	Kineothrix alysoides (97.4 %)		Bacillota	Co	0.57735	0.0400214
	259	Zotu246	Clostridium paraputrificum (86.9 %)		Bacillota	Co	0.57735	0.0338355
	260	Zotu1300	Helicobacter mastomyrinus (100 %)		Pseudomonadota	Co	0.57735	0.0400214
	261	Zotu366	Clostridium leptum (93.6 %)		Bacillota	Co	0.583179	0.046152
	262	Zotu1224	Kineothrix alysoides (97.6 %)		Bacillota	Co	0.593726	0.0426431
	263	Zotu338	Anaeroplasma abactoclasticum (92.9 %)		Bacillota	Co	0.636517	0.0148621
	264	Zotu630	Flintibacter butyricus (98.1 %)		Bacillota	Co	0.640062	0.0313155
	265	Zotu566	Flintibacter butyricus (97.9 %)		Bacillota	Co	0.642374	0.00836893
	266	Zotu174	Mucispirillum schaedleri (96.6 %)		Deferribacterota	Co	0.645497	0.00472329
	267	Zotu1304	Parabacteroides merdae (95.2 %)		Bacteroidota	Co	0.645497	0.0132615
	268	Zotu1567	Vampirovibrio chlorellavorus (86.6 %)		Cyanobacteriota	Co	0.645497	0.0194303
	269	Zotu207	Muribaculum intestinale (92.7 %)		Bacteroidota	Co	0.645497	0.0148621
	270	Zotu867	Roseburia cecicola (96.8 %)		Bacillota	Co	0.645497	0.0132615
	271	Zotu1018	Limosilactobacillus albertensis (99.6 %)		Bacillota	Co	0.645497	0.0194303
	272	Zotu419	Limosilactobacillus albertensis (99.8 %)		Bacillota	Co	0.645497	0.0181474
	273	Zotu687	Vescimonas fastidiosa (93.1 %)		Bacillota	Co	0.649554	0.0400214
	274	Zotu962	Anaerotignum lactatifermentans (95.3 %)		Bacillota	Co	0.666867	0.0148621
	275	Zotu1263	Clostridium scindens (98.1 %)		Bacillota	Co	0.672189	0.0117545
	276	Zotu381	Anaeroplasma abactoclasticum (93.2 %)	*Tenericutes	Bacillota	Co	0.673203	0.00472329
	277	Zotu1203	Lawsonibacter hominis (96.9 %)		Bacillota	Co	0.678685	0.0194303
	278	Zotu1267	Lawsonibacter asaccharolyticus (98.1 %)		Bacillota	Co	0.682298	0.0132615
	279	Zotu1414	Lawsonibacter hominis (97.2 %)		Bacillota	Co	0.685156	0.0100466
	280	Zotu414	Limosilactobacillus antri (100 %)		Bacillota	Co	0.688698	0.0132615
	281	Zotu713	Roseburia cecicola (96.3 %)		Bacillota	Co	0.707107	0.0027717
	282	Zotu731	Kineothrix alysoides (97.1 %)		Bacillota	Co	0.71214	0.0351185
	283	Zotu980	Kineothrix alysoides (94.5 %)		Bacillota	Co	0.725089	0.0194303
	284	Zotu8	Kineothrix alysoides (96.4 %)		Bacillota	Co	0.733548	0.0148621
	285	Zotu544	Sporofaciens musculi (92.6 %)		Bacillota	Co	0.737267	0.0027717
	286	Zotu787	Vescimonas coprocola (94.3 %)		Bacillota	Co	0.737498	0.00836893
	287	Zotu353	Limosilactobacillus antri (99.8 %)		Bacillota	Co	0.738197	0.0132615
	288	Zotu255	Parasutterella excrementihominis (94.2 %)		Pseudomonadota	Co	0.742312	0.0027717
	289	Zotu833	Kineothrix alysoides (97.1 %)		Bacillota	Co	0.748176	0.00836893
	290	Zotu401	Lacrimispora saccharolytica (96.7 %)		Bacillota	Co	0.748983	0.0209393
	291	Zotu903	Turicimonas muris (99.3 %)		Pseudomonadota	Co	0.752878	0.0426431
	292	Zotu270	Sporofaciens musculi (95.2 %)		Bacillota	Co	0.760128	0.0027717
	293	Zotu415	Clostridium fessum (96.4 %)		Bacillota	Co	0.761166	0.0027717
	294	Zotu89	Mucispirillum schaedleri (96.4 %)		Deferribacterota	Co	0.763763	0.0027717
	295	Zotu153	Mucispirillum schaedleri (96.4 %)		Deferribacterota	Co	0.763763	0.0027717
	296	Zotu189	Parasutterella excrementihominis (93.7 %)		Pseudomonadota	Co	0.763763	0.0027717
	297	Zotu163	Muribaculum intestinale (92.3 %)		Bacteroidota	Co	0.763763	0.0027717
	298	Zotu613	Muribaculum gordoncarteri (93.4 %)		Bacteroidota	Co	0.763763	0.0027717
	299	Zotu990	Clostridium scindens (97.9 %)		Bacillota	Co	0.771203	0.00472329
	300	Zotu801	Thomasclavelia cocleata (99.3 %)		Bacillota	Co	0.778571	0.00472329
	301	Zotu924	Lawsonibacter asaccharolyticus (98.6 %)		Bacillota	Co	0.788223	0.00836893
	302	Zotu345	Lacrimispora saccharolytica (96.4 %)		Bacillota	Co	0.797693	0.0132615
	303	Zotu178	Sporofaciens musculi (94.8 %)		Bacillota	Co	0.802339	0.00472329
	304	Zotu1467	Lawsonibacter asaccharolyticus (98.3 %)		Bacillota	Co	0.80506	0.0027717
	305	Zotu212	Sporofaciens musculi (95.0 %)		Bacillota	Co	0.812257	0.0027717
	306	Zotu777	Turicimonas muris (98.9 %)		Pseudomonadota	Co	0.813171	0.0132615
	307	Zotu551	Muribaculum gordoncarteri (93.2 %)		Bacteroidota	Co	0.816497	0.0027717
	308	Zotu374	Paramuribaculum intestinale (91.3 %)		Bacteroidota	Co	0.816497	0.0027717
	309	Zotu883	Muribaculum gordoncarteri (91.4 %)		Bacteroidota	Co	0.816497	0.0027717
	310	Zotu526	Muribaculum gordoncarteri (93.2 %)		Bacteroidota	Co	0.816497	0.0027717
	311	Zotu969	Alistipes dispar (96.6 %)		Bacteroidota	Co	0.816497	0.0027717
	312	Zotu1113	Lawsonibacter asaccharolyticus (97.9 %)		Bacillota	Co	0.816497	0.0027717
	313	Zotu591	Acetatifactor muris (92.1 %)		Bacillota	Co	0.817912	0.0027717
	314	Zotu1006	Pusillibacter faecalis (95.0 %)		Bacillota	Co	0.83051	0.0027717
	315	Zotu12	Kineothrix alysoides (96.9 %)		Bacillota	Co	0.833884	0.00669948
	316	Zotu861	Pusillibacter faecalis (94.6 %)		Bacillota	Co	0.841272	0.0027717
	317	Zotu688	Kineothrix alysoides (96.9 %)		Bacillota	Co	0.84207	0.0027717
	318	Zotu132	Sporofaciens musculi (94.5 %)		Bacillota	Co	0.846709	0.0027717
	319	Zotu114	Helicobacter aurati (98.6 %)		Pseudomonadota	Co	0.850029	0.0027717
	320	Zotu122	Helicobacter aurati (98.6 %)		Pseudomonadota	Co	0.851534	0.0027717
	321	Zotu512	Odoribacter splanchnicus (90.7 %)		Bacteroidota	Co	0.851828	0.00472329
	322	Zotu1291	Lawsonibacter asaccharolyticus (98.1 %)		Bacillota	Co	0.86009	0.0027717
	323	Zotu779	Nubsella zeaxanthinifaciens (84.1 %)		Bacteroidota	Co	0.860368	0.0027717
	324	Zotu1154	Granulimonas faecalis (99.8 %)		Actinomycetota	Co	0.863924	0.0027717
	325	Zotu100	Roseburia zhanii (98.6 %)		Bacillota	Co	0.864031	0.00669948
	326	Zotu78	Mucispirillum schaedleri (96.2 %)		Deferribacterota	Co	0.866025	0.0027717
	327	Zotu703	Muribaculum gordoncarteri (93.2 %)		Bacteroidota	Co	0.866025	0.0027717
	328	Zotu621	Paramuribaculum intestinale (91.6 %)		Bacteroidota	Co	0.866025	0.0027717
	329	Zotu724	Duncaniella dubosii (91.8 %)		Bacteroidota	Co	0.866025	0.0027717
	330	Zotu510	Acetatifactor muris (91.9 %)		Bacillota	Co	0.871269	0.0027717
	331	Zotu216	Romboutsia ilealis (99.1 %)		Bacillota	Co	0.872604	0.0027717
	332	Zotu159	Clostridium porci (98.1 %)		Bacillota	Co	0.876762	0.0117545
	333	Zotu278	Romboutsia ilealis (99.3 %)		Bacillota	Co	0.894782	0.0027717
	334	Zotu339	Clostridium scindens (98.3 %)		Bacillota	Co	0.898099	0.0027717
	335	Zotu611	Vampirovibrio chlorellavorus (85.7 %)		Cyanobacteriota	Co	0.905355	0.0027717
	336	Zotu601	Streptococcus hyointestinalis (99.8 %)		Bacillota	Co	0.9076	0.0027717
	337	Zotu971	Alistipes shahii (86.6 %)		Bacteroidota	Co	0.912871	0.0027717
	338	Zotu843	Clostridium leptum (92.9 %)		Bacillota	Co	0.912871	0.0027717
	339	Zotu1032	Duncaniella freteri (99.8 %)		Bacteroidota	Co	0.912871	0.0027717
	340	Zotu303	Paramuribaculum intestinale (91.1 %)		Bacteroidota	Co	0.912871	0.0027717
	341	Zotu832	Muribaculum gordoncarteri (91.6 %)		Bacteroidota	Co	0.912871	0.0027717
	342	Zotu933	Granulimonas faecalis (99.3 %)		Actinomycetota	Co	0.912871	0.0027717
	343	Zotu124	Clostridium porci (97.9 %)		Bacillota	Co	0.918304	0.0100466
	344	Zotu473	Pseudoflavonifractor gallinarum (97.4 %)		Bacillota	Co	0.922005	0.0027717
	345	Zotu598	Muribaculum gordoncarteri (95.2 %)		Bacteroidota	Co	0.943422	0.0027717
	346	Zotu267	Clostridium scindens (98.1 %)		Bacillota	Co	0.94745	0.0027717
	347	Zotu648	Vampirovibrio chlorellavorus (85.5 %)		Cyanobacteriota	Co	0.949523	0.0027717
	348	Zotu505	Streptococcus hyointestinalis (99.8 %)		Bacillota	Co	0.953456	0.0027717
	349	Zotu5	Helicobacter typhlonius (99.5 %)		Pseudomonadota	Co	0.953878	0.0027717
	350	Zotu6	Helicobacter typhlonius (99.5 %)		Pseudomonadota	Co	0.954766	0.0027717
	351	Zotu275	Bacteroides stercorirosoris (98.2 %)		Bacteroidota	Co	0.956533	0.0027717
	352	Zotu190	Muribaculum gordoncarteri (88.0 %)		Bacteroidota	Co	0.956814	0.0027717
	353	Zotu327	Bacteroides stercorirosoris (98.6 %)		Bacteroidota	Co	0.957427	0.0027717
	354	Zotu439	Odoribacter splanchnicus (90.5 %)		Bacteroidota	Co	0.957427	0.0027717
	355	Zotu530	Muribaculum gordoncarteri (88.0 %)		Bacteroidota	Co	0.957427	0.0027717
	356	Zotu133	Sporofaciens musculi (97.6 %)		Bacillota	Co	0.957427	0.0027717
	357	Zotu177	Sporofaciens musculi (97.9 %)		Bacillota	Co	0.957427	0.0027717
	358	Zotu829	Paramuribaculum intestinale (91.4 %)		Bacteroidota	Co	0.957427	0.0027717
	359	Zotu799	Muribaculum gordoncarteri (91.8 %)		Bacteroidota	Co	0.957427	0.0027717
	360	Zotu95	Bacteroides acidifaciens (99.6 %)		Bacteroidota	Co	0.981961	0.0027717
	361	Zotu111	Bacteroides acidifaciens (99.6 %)		Bacteroidota	Co	0.984355	0.0027717
	362	Zotu20	Lactobacillus crispatus (99.6 %)		Bacillota	Co	0.988385	0.0027717
	363	Zotu25	Lactobacillus crispatus (99.8 %)		Bacillota	Co	0.990619	0.0027717
	364	Zotu508	Muribaculum gordoncarteri (91.3 %)		Bacteroidota	Co	0.994259	0.0027717
	365	Zotu215	Muribaculum intestinale (99.3 %)		Bacteroidota	Co	0.996458	0.0027717
	366	Zotu112	Alistipes dispar (97.3 %)		Bacteroidota	Co	0.997139	0.0027717
	367	Zotu608	Muribaculum gordoncarteri (91.6 %)		Bacteroidota	Co	0.997413	0.0027717
	368	Zotu171	Muribaculum intestinale (99.1 %)		Bacteroidota	Co	0.998218	0.0027717
	369	Zotu28	Helicobacter ganmani (99.8 %)		Pseudomonadota	Co	0.998256	0.0027717
	370	Zotu154	Duncaniella muris (99.8 %)		Bacteroidota	Co	0.998331	0.0027717
	371	Zotu139	Muribaculum gordoncarteri (87.7 %)		Bacteroidota	Co	0.998336	0.0027717
	372	Zotu428	Xylanibacter rodentium (91.4 %)		Bacteroidota	Co	0.998587	0.0027717
	373	Zotu94	Alistipes dispar (97.1 %)		Bacteroidota	Co	0.998733	0.0027717
	374	Zotu59	Muribaculum gordoncarteri (88.0 %)		Bacteroidota	Co	0.999009	0.0027717
	375	Zotu43	Muribaculum gordoncarteri (87.7 %)		Bacteroidota	Co	0.999191	0.0027717
	376	Zotu376	Duncaniella muris (91.6 %)		Bacteroidota	Co	0.999517	0.0027717
	377	Zotu195	Duncaniella muris (99.8 %)		Bacteroidota	Co	0.999659	0.0027717
	378	Zotu22	Helicobacter ganmani (99.5 %)		Pseudomonadota	Co	1	0.0027717
	379	Zotu160	Muribaculum intestinale (98.9 %)		Bacteroidota	Co	1	0.0027717
	380	Zotu225	Muribaculum gordoncarteri (88.0 %)		Bacteroidota	Co	1	0.0027717
	381	Zotu162	Muribaculum intestinale (98.9 %)		Bacteroidota	Co	1	0.0027717
	382	Zotu324	Duncaniella muris (91.2 %)		Bacteroidota	Co	1	0.0027717
	383	Zotu309	Muribaculum gordoncarteri (88.2 %)		Bacteroidota	Co	1	0.0027717
	384	Zotu515	Parabacteroides distasonis (97.5 %)		Bacteroidota	Co	1	0.0027717
	385	Zotu211	Muribaculum intestinale (99.1 %)		Bacteroidota	Co	1	0.0027717
	386	Zotu219	Muribaculum intestinale (99.1 %)		Bacteroidota	Co	1	0.0027717
	387	Zotu619	Parabacteroides distasonis (97.7 %)		Bacteroidota	Co	1	0.0027717
	388	Zotu453	Muribaculum gordoncarteri (87.7 %)		Bacteroidota	Co	1	0.0027717
	389	Zotu718	Duncaniella muris (93.4 %)		Bacteroidota	Co	1	0.0027717
	390	Zotu851	Duncaniella muris (93.6 %)		Bacteroidota	Co	1	0.0027717
	391	Zotu288	Duncaniella freteri (98.6 %)		Bacteroidota	Co	1	0.0027717
	392	Zotu529	Xylanibacter rodentium (91.6 %)		Bacteroidota	Co	1	0.0027717
	393	Zotu847	Duncaniella dubosii (99.3 %)		Bacteroidota	Co	1	0.0027717
	394	Zotu517	Duncaniella muris (99.3 %)		Bacteroidota	Co	1	0.0027717
	395	Zotu393	Duncaniella freteri (98.9 %)		Bacteroidota	Co	1	0.0027717
	396	Zotu430	Duncaniella muris (99.1 %)		Bacteroidota	Co	1	0.0027717
	397	Zotu742	Duncaniella dubosii (99.1 %)		Bacteroidota	Co	1	0.0027717

## Sheet: B Colon microbiota
B	Indicator species analysis of mucosal-associated microbiota (colon)
	Presented in Figure 3D
	Row in heatmap	zOTU ID	Closest valid species name (EzBiocloud) with % similarity indicated in brackets	Assigned taxonomy (phylum)		Association	Indicator Value	p-value (adjusted)
	1	Zotu1230	Kineothrix alysoides (96.4 %)		Bacillota	Lab	0.57735	0.0397495
	2	Zotu889	Copranaerobaculum intestinale (91.5 %)		Bacillota	Lab	0.57735	0.0487727
	3	Zotu436	Bifidobacterium anseris (99.5 %)		Actinomycetota	Lab	0.57735	0.0449715
	4	Zotu1193	Kineothrix alysoides (96.4 %)		Bacillota	Lab	0.57735	0.0384323
	5	Zotu943	Clostridium fessum (96.7 %)		Bacillota	Lab	0.599508	0.0449715
	6	Zotu748	Anaerosacchariphilus hominis (96.0 %)		Bacillota	Lab	0.601519	0.0487727
	7	Zotu1489	Marvinbryantia formatexigens (94.5 %)		Bacillota	Lab	0.606459	0.0320066
	8	Zotu1002	Lawsonibacter asaccharolyticus (96.9 %)		Bacillota	Lab	0.618697	0.0335921
	9	Zotu945	no matching records found		Bacillota	Lab	0.620972	0.0352266
	10	Zotu427	Kineothrix alysoides (96.9 %)		Bacillota	Lab	0.621399	0.0397495
	11	Zotu1037	no matching records found		Bacillota	Lab	0.629921	0.0449715
	12	Zotu844	Schaedlerella arabinosiphila (98.1 %)		Bacillota	Lab	0.635604	0.0410335
	13	Zotu1341	Anaerostipes faecalis (86.0 %)		Bacillota	Lab	0.640704	0.01702
	14	Zotu574	Saccharofermentans acetigenes (89.2 %)		Bacillota	Lab	0.643547	0.027139
	15	Zotu932	Lawsonibacter asaccharolyticus (98.11 %)		Bacillota	Lab	0.645497	0.0112865
	16	Zotu868	Roseburia zhanii (96.4 %)		Bacillota	Lab	0.645497	0.0410335
	17	Zotu1014	Anaerosacchariphilus hominis (95.7 %)		Bacillota	Lab	0.645497	0.027139
	18	Zotu941	Christensenella hongkongensis (86.1 %)		Bacillota	Lab	0.645497	0.0243723
	19	Zotu1313	Corynebacterium stationis (99.8 %)		Actinomycetota	Lab	0.648899	0.027139
	20	Zotu1285	Anaerosacchariphilus hominis (96.0 %)		Bacillota	Lab	0.656914	0.0288149
	21	Zotu185	Clostridium scindens (97.9 %)		Bacillota	Lab	0.667253	0.0410335
	22	Zotu762	Clostridium scindens (98.6 %)		Bacillota	Lab	0.678835	0.0424615
	23	Zotu947	Clostridium fessum (96.9 %)		Bacillota	Lab	0.705019	0.0130255
	24	Zotu970	Kineothrix alysoides (96.2 %)		Bacillota	Lab	0.706027	0.00731519
	25	Zotu725	Lawsonibacter asaccharolyticus (97.9 %)		Bacillota	Lab	0.707107	0.00731519
	26	Zotu1036	Clostridium fessum (97.1 %)		Bacillota	Lab	0.707107	0.00940331
	27	Zotu1504	Kineothrix alysoides (96.7 %)		Bacillota	Lab	0.707107	0.00526935
	28	Zotu1054	Kineothrix alysoides (96.2 %)		Bacillota	Lab	0.707107	0.00526935
	29	Zotu295	Kineothrix alysoides (98.3 %)		Bacillota	Lab	0.708003	0.015005
	30	Zotu636	Eubacterium plexicaudatum (94.3 %)		Bacillota	Lab	0.716393	0.0206553
	31	Zotu996	Clostridium fessum (97.1 %)		Bacillota	Lab	0.722556	0.00731519
	32	Zotu565	Anaerosacchariphilus hominis (95.5 %)		Bacillota	Lab	0.724408	0.015005
	33	Zotu545	Eubacterium xylanophilum (98.1 %)		Bacillota	Lab	0.739545	0.0320066
	34	Zotu298	Kineothrix alysoides (96.2 %)		Bacillota	Lab	0.751491	0.027139
	35	Zotu441	Clostridium fessum (96.7 %)		Bacillota	Lab	0.761411	0.00526935
	36	Zotu458	Ruminococcus champanellensis (95.0 %)		Bacillota	Lab	0.761483	0.0130255
	37	Zotu589	Clostridium fessum (96.9 %)		Bacillota	Lab	0.762726	0.00526935
	38	Zotu30	Kineothrix alysoides (96.9 %)		Bacillota	Lab	0.763268	0.00731519
	39	Zotu926	Eubacterium xylanophilum (97.8 %)		Bacillota	Lab	0.763763	0.00731519
	40	Zotu1005	Eubacterium xylanophilum (98.1 %)		Bacillota	Lab	0.763763	0.00526935
	41	Zotu923	Eubacterium plexicaudatum (94.8 %)		Bacillota	Lab	0.763763	0.00296516
	42	Zotu1209	Kineothrix alysoides (96.4 %)		Bacillota	Lab	0.763763	0.00296516
	43	Zotu645	Faecalibaculum rodentium (97.5 %)		Bacillota	Lab	0.763763	0.00526935
	44	Zotu997	Oscillibacter valericigenes (95.7 %)		Bacillota	Lab	0.768924	0.0112865
	45	Zotu635	Clostridium scindens (98.3 %)		Bacillota	Lab	0.774887	0.00940331
	46	Zotu394	Ruminococcus champanellensis (94.5 %)		Bacillota	Lab	0.778971	0.00296516
	47	Zotu1016	Lacrimispora aerotolerans (97.1 %)		Bacillota	Lab	0.786003	0.00296516
	48	Zotu1045	Flintibacter butyricus (98.8 %)		Bacillota	Lab	0.793978	0.00526935
	49	Zotu398	Lacrimispora aerotolerans (97.1 %)		Bacillota	Lab	0.796678	0.00296516
	50	Zotu21	Kineothrix alysoides (97.2 %)		Bacillota	Lab	0.812254	0.0112865
	51	Zotu816	Acutalibacter muris (99.5 %)		Bacillota	Lab	0.813231	0.00296516
	52	Zotu15	Kineothrix alysoides (97.6 %)		Bacillota	Lab	0.815882	0.00731519
	53	Zotu44	Kineothrix alysoides (97.2 %)		Bacillota	Lab	0.816399	0.00296516
	54	Zotu522	Anaerotignum lactatifermentans (94.3 %)		Bacillota	Lab	0.816497	0.00296516
	55	Zotu669	Faecalibaculum rodentium (97.8 %)		Bacillota	Lab	0.816497	0.00296516
	56	Zotu470	Paramuribaculum intestinale (89.6 %)		Bacteroidota	Lab	0.837878	0.00296516
	57	Zotu299	Murimonas intestini (96.2 %)		Bacillota	Lab	0.841005	0.00731519
	58	Zotu472	Duncaniella dubosii (91.6 %)		Bacteroidota	Lab	0.841178	0.00296516
	59	Zotu671	Anaerotignum lactatifermentans (95.3 %)		Bacillota	Lab	0.842317	0.00296516
	60	Zotu251	Flintibacter butyricus (92.2 %)		Bacillota	Lab	0.844539	0.0188645
	61	Zotu490	Duncaniella muris (92.9 %)		Bacteroidota	Lab	0.845505	0.0112865
	62	Zotu388	Paramuribaculum intestinale (89.3 %)		Bacteroidota	Lab	0.848762	0.00296516
	63	Zotu16	Kineothrix alysoides (96.9 %)		Bacillota	Lab	0.861591	0.00731519
	64	Zotu11	Kineothrix alysoides (97.4 %)		Bacillota	Lab	0.865086	0.00296516
	65	Zotu372	Paramuribaculum intestinale (89.8 %)		Bacteroidota	Lab	0.86596	0.00526935
	66	Zotu709	Jutongia huaianensis (94.5 %)		Bacillota	Lab	0.866025	0.00296516
	67	Zotu556	Anaerotignum lactatifermentans (94.6 %)		Bacillota	Lab	0.866025	0.00296516
	68	Zotu633	Jutongia huaianensis (94.3 %)		Bacillota	Lab	0.866025	0.00296516
	69	Zotu377	Murimonas intestini (96.7 %)		Bacillota	Lab	0.877529	0.00296516
	70	Zotu138	Eisenbergiella tayi (95.6 %)		Bacillota	Lab	0.883549	0.00296516
	71	Zotu981	Oscillibacter valericigenes (95.5 %)		Bacillota	Lab	0.886445	0.00526935
	72	Zotu129	Alistipes putredinis (96.4 %)		Bacteroidota	Lab	0.904356	0.00526935
	73	Zotu606	Anaerotignum lactatifermentans (94.6 %)		Bacillota	Lab	0.912871	0.00296516
	74	Zotu768	Anaerotignum lactatifermentans (94.6 %)		Bacillota	Lab	0.912871	0.00296516
	75	Zotu691	Anaerotignum lactatifermentans (94.8 %)		Bacillota	Lab	0.912871	0.00296516
	76	Zotu109	Alistipes putredinis (96.4 %)		Bacteroidota	Lab	0.948654	0.00296516
	77	Zotu237	Ligilactobacillus animalis ( 99.3 %)		Bacillota	Lab	0.950067	0.00296516
	78	Zotu164	Duncaniella muris (91.8 %)		Bacteroidota	Lab	0.952141	0.00296516
	79	Zotu422	Duncaniella muris (99.3 %)		Bacteroidota	Lab	0.957427	0.00296516
	80	Zotu79	Duncaniella muris (93.0 %)		Bacteroidota	Lab	0.962755	0.00296516
	81	Zotu58	Duncaniella dubosii (92.7 %)		Bacteroidota	Lab	0.962791	0.00296516
	82	Zotu235	Duncaniella muris (99.6 %)		Bacteroidota	Lab	0.971107	0.00296516
	83	Zotu590	Anaerotignum lactatifermentans (94.8 %)		Bacillota	Lab	0.971582	0.00296516
	84	Zotu118	Eisenbergiella tayi (95.7 %)		Bacillota	Lab	0.974188	0.00296516
	85	Zotu184	Duncaniella dubosii (99.3 %)		Bacteroidota	Lab	0.976694	0.00296516
	86	Zotu198	Paramuribaculum intestinale (99.6 %)		Bacteroidota	Lab	0.980063	0.00296516
	87	Zotu62	Duncaniella muris (99.3 %)		Bacteroidota	Lab	0.986209	0.00296516
	88	Zotu81	Duncaniella muris (99.6 %)		Bacteroidota	Lab	0.99073	0.00296516
	89	Zotu147	Paramuribaculum intestinale (99.3 %)		Bacteroidota	Lab	0.992701	0.00296516
	90	Zotu93	Muribaculum intestinale (90.0%)		Bacteroidota	Lab	0.99497	0.00296516
	91	Zotu290	Duncaniella muris (90.2 %)		Bacteroidota	Lab	0.997123	0.00296516
	92	Zotu119	Muribaculum intestinale (90.5 %)		Bacteroidota	Lab	0.997996	0.00296516
	93	Zotu227	Duncaniella muris (90.0 %)		Bacteroidota	Lab	0.998983	0.00296516
	94	Zotu557	Duncaniella dubosii (91.8 %)		Bacteroidota	Fer	0.57735	0.0257879
	95	Zotu523	Duncaniella dubosii (91.6 %)		Bacteroidota	Fer	0.57735	0.0257879
	96	Zotu634	Duncaniella dubosii (92.0 %)		Bacteroidota	Fer	0.57735	0.0257879
	97	Zotu649	Duncaniella dubosii (92.0 %)		Bacteroidota	Fer	0.57735	0.0257879
	98	Zotu1834	Terrisporobacter petrolearius (99.3 %)		Bacillota	Fer	0.57735	0.0352266
	99	Zotu1644	Mucispirillum schaedleri (97.3 %)		Deferribacterota	Fer	0.57735	0.0257879
	100	Zotu1435	Peribacillus endoradicis (97.5 %)		Bacillota	Fer	0.57735	0.0320066
	101	Zotu1582	Peribacillus endoradicis (97.8 %)		Bacillota	Fer	0.57735	0.0320066
	102	Zotu1853	Mucispirillum schaedleri (97.5 %)		Deferribacterota	Fer	0.57735	0.0368398
	103	Zotu1331	Eubacterium plexicaudatum (93.8 %)		Bacillota	Fer	0.628733	0.027139
	104	Zotu1241	Anaerostipes faecalis (85.2 %)		Bacillota	Fer	0.639538	0.0257879
	105	Zotu1081	no matching records found		Bacillota	Fer	0.64414	0.0257879
	106	Zotu451	Vescimonas fastidiosa (93.4 %)		Bacillota	Fer	0.653884	0.00526935
	107	Zotu1223	no matching records found		Bacillota	Fer	0.662487	0.00940331
	108	Zotu397	Phascolarctobacterium succinatutens (98.7 %)		Bacillota	Fer	0.665894	0.00526935
	109	Zotu1599	Brevibacterium epidermidis (99.5 %)		Actinomycetota	Fer	0.666667	0.0130255
	110	Zotu1051	Clostridium lentum (100 %)		Bacillota	Fer	0.666667	0.00296516
	111	Zotu580	Christensenella minuta (86.8 %)		Bacillota	Fer	0.666667	0.0130255
	112	Zotu734	Christensenella minuta (86.8 %)		Bacillota	Fer	0.666667	0.0112865
	113	Zotu1362	Christensenella hongkongensis (86.5 %)		Bacillota	Fer	0.666667	0.0130255
	114	Zotu1370	Kineothrix alysoides (94.1 %)		Bacillota	Fer	0.666667	0.00731519
	115	Zotu864	Roseburia zhanii (96.9 %)		Bacillota	Fer	0.719699	0.0410335
	116	Zotu584	Vescimonas fastidiosa (93.8 %)		Bacillota	Fer	0.733337	0.00526935
	117	Zotu167	Turicibacter bilis (99.8 %)		Bacillota	Fer	0.738542	0.00526935
	118	Zotu1344	Parasutterella excrementihominis (93.3 %)		Pseudomonadota	Fer	0.745356	0.00296516
	119	Zotu1513	Parasutterella excrementihominis (93.5 %)		Pseudomonadota	Fer	0.745356	0.00296516
	120	Zotu236	Limosilactobacillus reuteri (99.1 %)		Bacillota	Fer	0.745356	0.00526935
	121	Zotu1349	Vampirovibrio chlorellavorus (84.1 %)		Cyanobacteriota	Fer	0.745356	0.00296516
	122	Zotu1009	Kineothrix alysoides (97.4 %)		Bacillota	Fer	0.745356	0.00526935
	123	Zotu1031	Eubacterium difficile (98.3 %)		Bacillota	Fer	0.745356	0.00296516
	124	Zotu176	Turicibacter bilis (99.8 %)		Bacillota	Fer	0.745356	0.00296516
	125	Zotu579	Lacrimispora aerotolerans (96.9 %)		Bacillota	Fer	0.745356	0.00296516
	126	Zotu412	Ruminococcus flavefaciens (92.1 %)		Bacillota	Fer	0.745356	0.00296516
	127	Zotu1570	Alistipes timonensis (96.6 %)		Bacteroidota	Fer	0.745356	0.00296516
	128	Zotu1603	Prevotella buccae (86.1 %)		Bacteroidota	Fer	0.745356	0.00296516
	129	Zotu675	Roseburia zhanii (96.9 %)		Bacillota	Fer	0.74792	0.0130255
	130	Zotu416	Clostridium celatum (99.1 %)		Bacillota	Fer	0.762628	0.00526935
	131	Zotu1206	Butyricicoccus porcorum (86.1 %)		Bacillota	Fer	0.768528	0.00296516
	132	Zotu280	Limosilactobacillus reuteri (99.6 %)		Bacillota	Fer	0.771817	0.00296516
	133	Zotu524	Clostridium fessum (97.6 %)		Bacillota	Fer	0.778068	0.00296516
	134	Zotu667	Roseburia zhanii (96.9 %)		Bacillota	Fer	0.78291	0.00526935
	135	Zotu461	Clostridium fessum (97.4 %)		Bacillota	Fer	0.78458	0.00731519
	136	Zotu494	Clostridium celatum (99.3 %)		Bacillota	Fer	0.791868	0.00296516
	137	Zotu464	Mammaliicoccus lentus (9100 %)		Bacillota	Fer	0.799356	0.00731519
	138	Zotu793	Ruminococcus gnavus (97.4 %)		Bacillota	Fer	0.801893	0.00296516
	139	Zotu1373	Prevotella buccae (85.9 %)		Bacteroidota	Fer	0.810598	0.00296516
	140	Zotu1310	Alistipes timonensis (96.6 %)		Bacteroidota	Fer	0.812684	0.00296516
	141	Zotu404	Eubacterium hominis (91.4 %)		Bacillota	Fer	0.814906	0.00296516
	142	Zotu525	Phascolarctobacterium succinatutens (99.1 %)		Bacillota	Fer	0.81563	0.00296516
	143	Zotu870	Muribaculum intestinale (92.5 %)		Bacteroidota	Fer	0.816497	0.00296516
	144	Zotu1055	Eubacterium plexicaudatum (97.4 %)		Bacillota	Fer	0.816497	0.00296516
	145	Zotu1770	Eubacterium plexicaudatum (97.9 %)		Bacillota	Fer	0.816497	0.00296516
	146	Zotu463	Lacrimispora aerotolerans (96.7 %)		Bacillota	Fer	0.816497	0.00296516
	147	Zotu1375	Kineothrix alysoides (96.7 %)		Bacillota	Fer	0.816497	0.00296516
	148	Zotu1000	Alistipes dispar (96.1 %)		Bacteroidota	Fer	0.816497	0.00296516
	149	Zotu1491	Vampirovibrio chlorellavorus (83.6 %)		Cyanobacteriota	Fer	0.816497	0.00296516
	150	Zotu1187	Rhodospirillum rubrum (86.2 %)		Pseudomonadota	Fer	0.816497	0.00296516
	151	Zotu1110	Rhodospirillum rubrum (86.0 %)		Pseudomonadota	Fer	0.816497	0.00296516
	152	Zotu480	Ruminococcus flavefaciens (92.4 %)		Bacillota	Fer	0.816497	0.00296516
	153	Zotu877	Prevotella buccae (85.9 %)		Bacteroidota	Fer	0.816497	0.00296516
	154	Zotu1667	Eubacterium plexicaudatum (97.6 %)		Bacillota	Fer	0.816497	0.00296516
	155	Zotu1095	Alistipes timonensis (96.4 %)		Bacteroidota	Fer	0.816497	0.00296516
	156	Zotu878	Kineothrix alysoides (93.6 %)		Bacillota	Fer	0.819198	0.00526935
	157	Zotu504	Clostridium celatum (99.3 %)		Bacillota	Fer	0.822167	0.00296516
	158	Zotu1122	Butyricicoccus porcorum (85.8 %)		Bacillota	Fer	0.825631	0.00296516
	159	Zotu304	Clostridium celatum (99.3 %)		Bacillota	Fer	0.829308	0.00296516
	160	Zotu331	Phocaeicola vulgatus (99.8 %)		Bacteroidota	Fer	0.82988	0.00526935
	161	Zotu693	Duncaniella muris (92.5 %)		Bacteroidota	Fer	0.837692	0.00296516
	162	Zotu677	Sporofaciens musculi (100 %)		Bacillota	Fer	0.853841	0.00296516
	163	Zotu384	Mammaliicoccus lentus (99.8 %)		Bacillota	Fer	0.856533	0.00296516
	164	Zotu387	Eisenbergiella porci (98.1 %)		Bacillota	Fer	0.85672	0.0112865
	165	Zotu898	Hungatella hominis (96.0 %)		Bacillota	Fer	0.863673	0.00296516
	166	Zotu260	Alistipes timonensis (98.4 %)		Bacteroidota	Fer	0.880655	0.00296516
	167	Zotu328	Alistipes timonensis (98.46 %)		Bacteroidota	Fer	0.881625	0.00296516
	168	Zotu357	Eubacterium xylanophilum (97.1 %)		Bacillota	Fer	0.881903	0.00296516
	169	Zotu586	Duncaniella dubosii (93.2 %)		Bacteroidota	Fer	0.881917	0.00296516
	170	Zotu450	Kineothrix alysoides (97.2 %)		Bacillota	Fer	0.881917	0.00296516
	171	Zotu563	Jutongia huaianensis (93.8 %)		Bacillota	Fer	0.881917	0.00296516
	172	Zotu727	Jutongia huaianensis (94.1 %)		Bacillota	Fer	0.881917	0.00296516
	173	Zotu1381	Vampirovibrio chlorellavorus (83.6 %)		Cyanobacteriota	Fer	0.881917	0.00296516
	174	Zotu1007	Prevotella buccae (86.4 %)		Bacteroidota	Fer	0.881917	0.00296516
	175	Zotu1090	Eubacterium plexicaudatum (97.6 %)		Bacillota	Fer	0.881917	0.00296516
	176	Zotu242	Clostridium celatum (99.1 %)		Bacillota	Fer	0.882159	0.00296516
	177	Zotu640	Anaerotaenia torta (86.7 %)		Bacillota	Fer	0.886675	0.00296516
	178	Zotu732	Hungatella hominis (96.0 %)		Bacillota	Fer	0.88718	0.00296516
	179	Zotu475	Eubacterium xylanophilum (97.4 %)		Bacillota	Fer	0.890045	0.00296516
	180	Zotu316	Eisenbergiella porci (97.9 %)		Bacillota	Fer	0.902121	0.00526935
	181	Zotu620	Sporofaciens musculi (99.8 %)		Bacillota	Fer	0.903287	0.00296516
	182	Zotu656	Eubacterium siraeum (93.8 %)		Bacillota	Fer	0.925953	0.00296516
	183	Zotu96	Clostridium celatum (99.3 %)		Bacillota	Fer	0.926343	0.00296516
	184	Zotu230	Kineothrix alysoides (97.9 %)		Bacillota	Fer	0.940075	0.00296516
	185	Zotu1140	Acetatifactor muris (94.3 %)		Bacillota	Fer	0.940113	0.00296516
	186	Zotu305	Kineothrix alysoides (98.1 %)		Bacillota	Fer	0.942324	0.00296516
	187	Zotu334	Duncaniella dubosii (94.3 %)		Bacteroidota	Fer	0.942809	0.00296516
	188	Zotu585	Muribaculum gordoncarteri (93.9 %)		Bacteroidota	Fer	0.942809	0.00296516
	189	Zotu459	Parasutterella excrementihominis (93.5 %)		Pseudomonadota	Fer	0.942809	0.00296516
	190	Zotu698	Muribaculum gordoncarteri (94.3 %)		Bacteroidota	Fer	0.942809	0.00296516
	191	Zotu664	Duncaniella dubosii (93.4 %)		Bacteroidota	Fer	0.942809	0.00296516
	192	Zotu487	Muribaculum gordoncarteri (87.9 %)		Bacteroidota	Fer	0.942809	0.00296516
	193	Zotu848	Duncaniella muris (89.8 %)		Bacteroidota	Fer	0.942809	0.00296516
	194	Zotu819	Duncaniella muris (89.6 %)		Bacteroidota	Fer	0.942809	0.00296516
	195	Zotu1399	Paramuribaculum intestinale (90.4 %)		Bacteroidota	Fer	0.942809	0.00296516
	196	Zotu354	Kineothrix alysoides (97.1 %)		Bacillota	Fer	0.942809	0.00296516
	197	Zotu1012	Acetatifactor muris (94.1 %)		Bacillota	Fer	0.942809	0.00296516
	198	Zotu706	Velocimicrobium porci (94.3 %)		Bacillota	Fer	0.942809	0.00296516
	199	Zotu597	Velocimicrobium porci (94.1 %)		Bacillota	Fer	0.942809	0.00296516
	200	Zotu776	Anaerotaenia torta (86.9 %)		Bacillota	Fer	0.96847	0.00296516
	201	Zotu99	Muribaculum intestinale (91.6 %)		Bacteroidota	Fer	0.979665	0.00296516
	202	Zotu123	Muribaculum intestinale (91.8 %)		Bacteroidota	Fer	0.982315	0.00296516
	203	Zotu438	Parabacteroides distasonis (98.4 %)		Bacteroidota	Fer	0.985716	0.00296516
	204	Zotu351	Parabacteroides distasonis (98.4 %)		Bacteroidota	Fer	0.986234	0.00296516
	205	Zotu577	Eubacterium siraeum (93.6 %)		Bacillota	Fer	0.990765	0.00296516
	206	Zotu647	Paramuribaculum intestinale (87.3 %)		Bacteroidota	Fer	0.992601	0.00296516
	207	Zotu276	Duncaniella dubosii (94.1 %)		Bacteroidota	Fer	0.999381	0.00296516
	208	Zotu41	Bacteroides eggerthii (96.2 %)		Bacteroidota	Fer	0.999522	0.00296516
	209	Zotu181	Muribaculum gordoncarteri (88.2 %)		Bacteroidota	Fer	0.999627	0.00296516
	210	Zotu206	Bacteroides eggerthii (95.9 %)		Bacteroidota	Fer	0.999723	0.00296516
	211	Zotu29	Bacteroides eggerthii (95.9 %)		Bacteroidota	Fer	0.999792	0.00296516
	212	Zotu157	Bacteroides eggerthii (95.7 %)		Bacteroidota	Fer	0.999793	0.00296516
	213	Zotu54	Helicobacter ganmani (99.3 %)		Pseudomonadota	Fer	0.999808	0.00296516
	214	Zotu73	Helicobacter ganmani (99.5 %)		Pseudomonadota	Fer	0.999903	0.00296516
	215	Zotu101	Muribaculum gordoncarteri (87.5 %)		Bacteroidota	Fer	1	0.00296516
	216	Zotu125	Muribaculum gordoncarteri (87.7 %)		Bacteroidota	Fer	1	0.00296516
	217	Zotu113	Duncaniella dubosii (94.5 %)		Bacteroidota	Fer	1	0.00296516
	218	Zotu136	Duncaniella dubosii (94.6 %)		Bacteroidota	Fer	1	0.00296516
	219	Zotu137	Muribaculum gordoncarteri (88.0 %)		Bacteroidota	Fer	1	0.00296516
	220	Zotu602	Parasutterella excrementihominis (93.7 %)		Pseudomonadota	Fer	1	0.00296516
	221	Zotu813	Muribaculum gordoncarteri (87.7 %)		Bacteroidota	Fer	1	0.00296516
	222	Zotu534	Muribaculum gordoncarteri (93.0 %)		Bacteroidota	Fer	1	0.00296516
	223	Zotu681	Muribaculum gordoncarteri (93.2 %)		Bacteroidota	Fer	1	0.00296516
	224	Zotu750	Muribaculum intestinale (92.3 %)		Bacteroidota	Fer	1	0.00296516
	225	Zotu402	Paramuribaculum intestinale (93.2 %)		Bacteroidota	Fer	1	0.00296516
	226	Zotu1064	Paramuribaculum intestinale (93.2 %)		Bacteroidota	Fer	1	0.00296516
	227	Zotu486	Paramuribaculum intestinale (93.4 %)		Bacteroidota	Fer	1	0.00296516
	228	Zotu895	Paramuribaculum intestinale (93.0 %)		Bacteroidota	Fer	1	0.00296516
	229	Zotu797	Nubsella zeaxanthinifaciens (84.1 %)		Bacteroidota	Fer	1	0.00296516
	230	Zotu874	Nubsella zeaxanthinifaciens (84.1 %)		Bacteroidota	Fer	1	0.00296516
	231	Zotu811	Phaeocystidibacter luteus (82.3 %)		Bacteroidota	Fer	1	0.00296516
	232	Zotu920	Phaeocystidibacter luteus (82.5 %)		Bacteroidota	Fer	1	0.00296516
	233	Zotu1304	Parabacteroides merdae (95.2 %)		Bacteroidota	Co	0.57735	0.0461386
	234	Zotu1470	Parabacteroides merdae (95.2 %)		Bacteroidota	Co	0.57735	0.0461386
	235	Zotu1254	Kineothrix alysoides (96.9 %)		Bacillota	Co	0.57735	0.043866
	236	Zotu1538	Mediterraneibacter faecis (93.3 %)		Bacillota	Co	0.57735	0.043866
	237	Zotu163	Muribaculum intestinale (92.3 %)		Bacteroidota	Co	0.57735	0.0475609
	238	Zotu720	Alistipes dispar (97.1 %)		Bacteroidota	Co	0.57735	0.0461386
	239	Zotu912	Coraliomargarita sinensis (87.3 %)		Verrucomicrobiota	Co	0.57735	0.043866
	240	Zotu1451	Luoshenia tenuis (86.3 %)		Bacillota	Co	0.57735	0.0320066
	241	Zotu713	Roseburia cecicola (96.3 %)		Bacillota	Co	0.57735	0.0368398
	242	Zotu246	Clostridium paraputrificum (86.9 %)		Bacillota	Co	0.57735	0.0475609
	243	Zotu1476	Pseudobacteroides cellulosolvens (85.0 %)		Bacillota	Co	0.57735	0.0449715
	244	Zotu1203	Lawsonibacter hominis (96.9 %)		Bacillota	Co	0.602812	0.0475609
	245	Zotu374	Paramuribaculum intestinale (91.3 %)		Bacteroidota	Co	0.645497	0.0243723
	246	Zotu1309	Vescimonas coprocola (94.3 %)		Bacillota	Co	0.645497	0.0368398
	247	Zotu407	Kineothrix alysoides (96.7 %)		Bacillota	Co	0.645497	0.0397495
	248	Zotu935	Alistipes dispar (97.3 %)		Bacteroidota	Co	0.645497	0.027139
	249	Zotu969	Alistipes dispar (96.6 %)		Bacteroidota	Co	0.645497	0.0112865
	250	Zotu1414	Lawsonibacter hominis (97.2 %)		Bacillota	Co	0.645497	0.0206553
	251	Zotu366	Clostridium leptum (93.6 %)		Bacillota	Co	0.665156	0.0306667
	252	Zotu990	Clostridium scindens (97.9 %)		Bacillota	Co	0.683232	0.0397495
	253	Zotu1467	Lawsonibacter asaccharolyticus (98.3 %)		Bacillota	Co	0.683885	0.015005
	254	Zotu551	Muribaculum gordoncarteri (93.2 %)		Bacteroidota	Co	0.707107	0.00731519
	255	Zotu1154	Granulimonas faecalis (99.8 %)		Actinomycetota	Co	0.707107	0.00731519
	256	Zotu189	Parasutterella excrementihominis (93.7 %)		Pseudomonadota	Co	0.707107	0.00940331
	257	Zotu526	Muribaculum gordoncarteri (93.2 %)		Bacteroidota	Co	0.707107	0.00940331
	258	Zotu613	Muribaculum gordoncarteri (93.4 %)		Bacteroidota	Co	0.707107	0.00731519
	259	Zotu980	Kineothrix alysoides (94.5 %)		Bacillota	Co	0.7096	0.0397495
	260	Zotu1228	Kineothrix alysoides (96.4 %)		Bacillota	Co	0.720791	0.0188645
	261	Zotu178	Sporofaciens musculi (94.8 %)		Bacillota	Co	0.723191	0.015005
	262	Zotu132	Sporofaciens musculi (94.5 %)		Bacillota	Co	0.728285	0.0112865
	263	Zotu278	Romboutsia ilealis (99.3 %)		Bacillota	Co	0.733603	0.0112865
	264	Zotu787	Vescimonas coprocola (94.3 %)		Bacillota	Co	0.739055	0.0243723
	265	Zotu212	Sporofaciens musculi (95.0 %)		Bacillota	Co	0.751492	0.00731519
	266	Zotu933	Granulimonas faecalis (99.3 %)		Actinomycetota	Co	0.757037	0.00526935
	267	Zotu401	Lacrimispora saccharolytica (96.7 %)		Bacillota	Co	0.758963	0.0206553
	268	Zotu703	Muribaculum gordoncarteri (93.2 %)		Bacteroidota	Co	0.763763	0.00526935
	269	Zotu336	Clostridium leptum (93.3 %)		Bacillota	Co	0.763763	0.00940331
	270	Zotu726	Coraliomargarita sinensis (87.1 %)		Verrucomicrobiota	Co	0.763763	0.00731519
	271	Zotu777	Turicimonas muris (98.9 %)		Pseudomonadota	Co	0.765776	0.0352266
	272	Zotu270	Sporofaciens musculi (95.2 %)		Bacillota	Co	0.803405	0.00526935
	273	Zotu611	Vampirovibrio chlorellavorus (85.7 %)		Cyanobacteriota	Co	0.806165	0.00296516
	274	Zotu861	Pusillibacter faecalis (94.6 %)		Bacillota	Co	0.809468	0.00731519
	275	Zotu815	Vescimonas coprocola (94.6 %)		Bacillota	Co	0.810508	0.00940331
	276	Zotu829	Paramuribaculum intestinale (91.4 %)		Bacteroidota	Co	0.811575	0.00296516
	277	Zotu153	Mucispirillum schaedleri (96.4 %)		Deferribacterota	Co	0.816497	0.00526935
	278	Zotu621	Paramuribaculum intestinale (91.6 %)		Bacteroidota	Co	0.816497	0.00296516
	279	Zotu779	Paramuribaculum intestinale (91.6 %)		Bacteroidota	Co	0.816497	0.00296516
	280	Zotu1032	Duncaniella freteri (99.8 %)		Bacteroidota	Co	0.816497	0.00296516
	281	Zotu505	Streptococcus hyointestinalis (99.8 %)		Bacillota	Co	0.816497	0.00296516
	282	Zotu601	Streptococcus hyointestinalis (99.8 %)		Bacillota	Co	0.816497	0.00296516
	283	Zotu415	Clostridium fessum (96.4 %)		Bacillota	Co	0.816497	0.00296516
	284	Zotu753	Helicobacter cinaedi (99.1 %)		Pseudomonadota	Co	0.816497	0.00296516
	285	Zotu832	Muribaculum gordoncarteri (91.6 %)		Bacteroidota	Co	0.816497	0.00296516
	286	Zotu721	Helicobacter cinaedi (98.8 %)		Pseudomonadota	Co	0.816497	0.00296516
	287	Zotu903	Turicimonas muris (99.3 %)		Pseudomonadota	Co	0.817714	0.00526935
	288	Zotu8	Kineothrix alysoides (96.4 %)		Bacillota	Co	0.839843	0.0288149
	289	Zotu510	Acetatifactor muris (91.9 %)		Bacillota	Co	0.846848	0.00296516
	290	Zotu1291	Lawsonibacter asaccharolyticus (98.1 %)		Bacillota	Co	0.847701	0.00296516
	291	Zotu339	Clostridium scindens (98.3 %)		Bacillota	Co	0.84833	0.00296516
	292	Zotu267	Clostridium scindens (98.1 %)		Bacillota	Co	0.852712	0.00296516
	293	Zotu303	Paramuribaculum intestinale (91.1 %)		Bacteroidota	Co	0.856534	0.00296516
	294	Zotu648	Vampirovibrio chlorellavorus (85.5 %)		Cyanobacteriota	Co	0.857042	0.00296516
	295	Zotu499	Clostridium celatum (99.3 %)		Bacillota	Co	0.860504	0.00296516
	296	Zotu177	Sporofaciens musculi (97.9 %)		Bacillota	Co	0.863223	0.00296516
	297	Zotu971	Alistipes shahii (86.6 %)		Bacteroidota	Co	0.866025	0.00296516
	298	Zotu174	Mucispirillum schaedleri (96.6 %)		Deferribacterota	Co	0.866025	0.00526935
	299	Zotu393	Duncaniella freteri (98.9 %)		Bacteroidota	Co	0.866025	0.00296516
	300	Zotu742	Duncaniella dubosii (99.1 %)		Bacteroidota	Co	0.866025	0.00296516
	301	Zotu799	Muribaculum gordoncarteri (91.8 %)		Bacteroidota	Co	0.866025	0.00296516
	302	Zotu608	Muribaculum gordoncarteri (91.6 %)		Bacteroidota	Co	0.866025	0.00296516
	303	Zotu591	Acetatifactor muris (92.1 %)		Bacillota	Co	0.87096	0.00296516
	304	Zotu25	Lactobacillus crispatus (99.8 %)		Bacillota	Co	0.87922	0.00296516
	305	Zotu12	Kineothrix alysoides (96.7 %)		Bacillota	Co	0.885981	0.00526935
	306	Zotu20	Lactobacillus crispatus (99.6 %)		Bacillota	Co	0.891771	0.00296516
	307	Zotu439	Odoribacter splanchnicus (90.5 %)		Bacteroidota	Co	0.901995	0.00296516
	308	Zotu587	Muribaculum gordoncarteri (95.0 %)		Bacteroidota	Co	0.903821	0.00296516
	309	Zotu508	Muribaculum gordoncarteri (91.3 %)		Bacteroidota	Co	0.905556	0.00296516
	310	Zotu529	Xylanibacter rodentium (91.6 %)		Bacteroidota	Co	0.906113	0.00296516
	311	Zotu309	Muribaculum gordoncarteri (88.2 %)		Bacteroidota	Co	0.909937	0.00296516
	312	Zotu133	Sporofaciens musculi (97.6 %)		Bacillota	Co	0.91031	0.00296516
	313	Zotu190	Muribaculum gordoncarteri (88.0 %)		Bacteroidota	Co	0.910863	0.00296516
	314	Zotu225	Muribaculum gordoncarteri (88.0 %)		Bacteroidota	Co	0.911325	0.00296516
	315	Zotu139	Muribaculum gordoncarteri (87.7 %)		Bacteroidota	Co	0.911443	0.00296516
	316	Zotu215	Muribaculum intestinale (99.3 %)		Bacteroidota	Co	0.911765	0.00296516
	317	Zotu78	Mucispirillum schaedleri (96.2 %)		Deferribacterota	Co	0.912395	0.00296516
	318	Zotu453	Muribaculum gordoncarteri (87.7 %)		Bacteroidota	Co	0.912871	0.00296516
	319	Zotu89	Mucispirillum schaedleri (96.4 %)		Deferribacterota	Co	0.912871	0.00296516
	320	Zotu512	Odoribacter splanchnicus (90.7 %)		Bacteroidota	Co	0.912871	0.00296516
	321	Zotu530	Muribaculum gordoncarteri (88.0 %)		Bacteroidota	Co	0.912871	0.00296516
	322	Zotu843	Clostridium leptum (92.9 %)		Bacillota	Co	0.912871	0.00296516
	323	Zotu718	Duncaniella muris (93.4 %)		Bacteroidota	Co	0.912871	0.00296516
	324	Zotu851	Duncaniella muris (93.6 %)		Bacteroidota	Co	0.912871	0.00296516
	325	Zotu428	Xylanibacter rodentium (91.4 %)		Bacteroidota	Co	0.912871	0.00296516
	326	Zotu724	Duncaniella dubosii (91.8 %)		Bacteroidota	Co	0.912871	0.00296516
	327	Zotu847	Duncaniella dubosii (99.3 %)		Bacteroidota	Co	0.912871	0.00296516
	328	Zotu376	Duncaniella muris (91.6 %)		Bacteroidota	Co	0.949261	0.00296516
	329	Zotu288	Duncaniella freteri (98.6 %)		Bacteroidota	Co	0.952638	0.00296516
	330	Zotu112	Alistipes dispar (97.3 %)		Bacteroidota	Co	0.954378	0.00296516
	331	Zotu324	Duncaniella muris (91.3 %)		Bacteroidota	Co	0.954989	0.00296516
	332	Zotu430	Duncaniella muris (99.1 %)		Bacteroidota	Co	0.955266	0.00296516
	333	Zotu59	Muribaculum gordoncarteri (88.0 %)		Bacteroidota	Co	0.955482	0.00296516
	334	Zotu327	Bacteroides stercorirosoris (98.4 %)		Bacteroidota	Co	0.955748	0.00296516
	335	Zotu43	Muribaculum gordoncarteri (87.7 %)		Bacteroidota	Co	0.956027	0.00296516
	336	Zotu515	Parabacteroides distasonis (97.5 %)		Bacteroidota	Co	0.956368	0.00296516
	337	Zotu94	Alistipes dispar (97.1 %)		Bacteroidota	Co	0.956432	0.00296516
	338	Zotu219	Muribaculum intestinale (99.1 %)		Bacteroidota	Co	0.956555	0.00296516
	339	Zotu154	Duncaniella muris (99.8 %)		Bacteroidota	Co	0.956694	0.00296516
	340	Zotu171	Muribaculum intestinale (99.1 %)		Bacteroidota	Co	0.95677	0.00296516
	341	Zotu275	Bacteroides stercorirosoris (98.2 %)		Bacteroidota	Co	0.957427	0.00296516
	342	Zotu162	Muribaculum intestinale (98.9 %)		Bacteroidota	Co	0.957427	0.00296516
	343	Zotu211	Muribaculum intestinale (99.1 %)		Bacteroidota	Co	0.957427	0.00296516
	344	Zotu619	Parabacteroides distasonis (97.7 %)		Bacteroidota	Co	0.957427	0.00296516
	345	Zotu195	Duncaniella muris (99.8 %)		Bacteroidota	Co	0.957427	0.00296516
	346	Zotu517	Duncaniella muris (99.3 %)		Bacteroidota	Co	0.957427	0.00296516
	347	Zotu883	Muribaculum gordoncarteri (91.4 %)		Bacteroidota	Co	0.957427	0.00296516
	348	Zotu114	Helicobacter aurati (98.6 %)		Pseudomonadota	Co	0.969041	0.00731519
	349	Zotu111	Bacteroides acidifaciens (99.6 %)		Bacteroidota	Co	0.971493	0.00940331
	350	Zotu122	Helicobacter aurati (98.6 %)		Pseudomonadota	Co	0.976449	0.00296516
	351	Zotu28	Helicobacter ganmani (99.8 %)		Pseudomonadota	Co	0.99836	0.00296516
	352	Zotu22	Helicobacter ganmani (99.5 %)		Pseudomonadota	Co	0.998755	0.00296516
	353	Zotu5	Helicobacter typhlonius (99.5 %)		Pseudomonadota	Co	0.999309	0.00296516
	354	Zotu6	Helicobacter typhlonius (99.5 %)		Pseudomonadota	Co	0.999665	0.00296516
	355	Zotu160	Muribaculum intestinale (98.9 %)		Bacteroidota	Co	1	0.00296516

## Sheet: C Feces microbiota unique taxa
C	Lists of unique taxa in feces samples
	Identified by Venn diagram of species names (closest sequence similarity) from indicator species analysis
	Lab only
	Marvinbryantia formatexigens
	Anaerosacchariphilus hominis
	Anaerocolumna chitinilytica
	Schaedlerella arabinosiphila
	Copranaerobaculum intestinale
	Oscillibacter ruminantium
	Ruminococcus albus
	Roseburia difficilis
	Oscillibacter valericigenes
	Saccharofermentans acetigenes
	Faecalibaculum rodentium
	Ruminococcus champanellensis
	Acutalibacter muris
	Butyricicoccus pullicaecorum
	Murimonas intestini
	Alistipes putredinis
	Eisenbergiella tayi
	Fer only
	Acinetobacter indicus
	Pradoshia eiseniae
	Acinetobacter albensis
	Caproiciproducens galactitolivorans
	no matching records found
	Alistipes timonensis
	Limosilactobacillus pontis
	Corynebacterium maris
	Christensenella minuta
	Peribacillus endoradicis
	Anaerotaenia torta
	Enterococcus durans
	Butyricicoccus porcorum
	Phocaeicola vulgatus
	Eubacterium difficile
	Turicibacter bilis
	Terrisporobacter petrolearius
	Jeotgalicoccus psychrophilus
	Ruminococcus flavefaciens
	Prevotella buccae
	Natranaerovirga pectinivora
	Phascolarctobacterium succinatutens
	Rhodospirillum rubrum
	Velocimicrobium porci
	Clostridium celatum
	Allobaculum mucilyticum
	Hungatella hominis
	Eubacterium hominis
	Brevibacterium epidermidis
	Mammaliicoccus lentus
	Clostridium lentum
	Eubacterium siraeum
	Limosilactobacillus reuteri
	Streptomyces olivaceus
	Phaeocystidibacter luteus
	Bacteroides eggerthii
	Co only
	Parabacteroides merdae
	Vescimonas coprocola
	Clostridium leptum
	Limosilactobacillus antri
	Limosilactobacillus albertensis
	Clostridium paraputrificum
	Helicobacter mastomyrinus
	Anaeroplasma abactoclasticum
	Mucispirillum schaedleri
	Roseburia cecicola
	Lawsonibacter hominis
	Lacrimispora saccharolytica
	Turicimonas muris
	Thomasclavelia cocleata
	Pusillibacter faecalis
	Helicobacter aurati
	Odoribacter splanchnicus
	Granulimonas faecalis
	Romboutsia ilealis
	Clostridium porci
	Streptococcus hyointestinalis
	Alistipes shahii
	Duncaniella freteri
	Pseudoflavonifractor gallinarum
	Helicobacter typhlonius
	Bacteroides stercorirosoris
	Bacteroides acidifaciens
	Lactobacillus crispatus
	Xylanibacter rodentium
	Lab and Fer total overlap
	Roseburia zhanii
	Christensenella hongkongensis
	Kineothrix alysoides
	Eubacterium plexicaudatum
	Lacrimispora aerotolerans
	Eubacterium xylanophilum
	Duncaniella dubosii
	Duncaniella muris
	Paramuribaculum intestinale
	Jutongia huaianensis
	Muribaculum intestinale
	Lab and Co total overlap
	Roseburia zhanii
	Kineothrix alysoides
	Clostridium fessum
	Lawsonibacter asaccharolyticus
	Anaerotignum lactatifermentans
	Clostridium scindens
	Duncaniella dubosii
	Duncaniella muris
	Paramuribaculum intestinale
	Flintibacter butyricus
	Muribaculum intestinale
	Fer and Co total overlap
	Duncaniella dubosii
	Muribaculum intestinale
	Vescimonas fastidiosa
	Vampirovibrio chlorellavorus
	Roseburia zhanii
	Kineothrix alysoides
	Acetatifactor muris
	Paramuribaculum intestinale
	Alistipes dispar
	Duncaniella muris
	Muribaculum gordoncarteri
	Parasutterella excrementihominis
	Sporofaciens musculi
	Parabacteroides distasonis
	Nubsella zeaxanthinifaciens
	Helicobacter ganmani
	Lab and Fer only overlap
	Christensenella hongkongensis
	Eubacterium plexicaudatum
	Lacrimispora aerotolerans
	Eubacterium xylanophilum
	Jutongia huaianensis
	Lab and Co only overlap
	Clostridium fessum
	Lawsonibacter asaccharolyticus
	Anaerotignum lactatifermentans
	Clostridium scindens
	Flintibacter butyricus
	Fer and Co only overlap
	Vescimonas fastidiosa
	Vampirovibrio chlorellavorus
	Acetatifactor muris
	Alistipes dispar
	Muribaculum gordoncarteri
	Parasutterella excrementihominis
	Sporofaciens musculi
	Parabacteroides distasonis
	Nubsella zeaxanthinifaciens
	Helicobacter ganmani

## Sheet: D Colon microbiota unique taxa
D	Lists of unique taxa in colon samples
	Identified by Venn diagram of species names (closest sequence similarity) from indicator species analysis
	Lab only
	Copranaerobaculum intestinale
	Bifidobacterium anseris
	Anaerosacchariphilus hominis
	Marvinbryantia formatexigens
	Schaedlerella arabinosiphila
	Saccharofermentans acetigenes
	Corynebacterium stationis
	Ruminococcus champanellensis
	Faecalibaculum rodentium
	Oscillibacter valericigenes
	Flintibacter butyricus
	Acutalibacter muris
	Anaerotignum lactatifermentans
	Murimonas intestini
	Eisenbergiella tayi
	Alistipes putredinis
	Ligilactobacillus animalis
	Fer only
	Terrisporobacter petrolearius
	Peribacillus endoradicis
	Vescimonas fastidiosa
	Phascolarctobacterium succinatutens
	Brevibacterium epidermidis
	Clostridium lentum
	Christensenella minuta
	Turicibacter bilis
	Limosilactobacillus reuteri
	Eubacterium difficile
	Ruminococcus flavefaciens
	Alistipes timonensis
	Prevotella buccae
	Butyricicoccus porcorum
	Mammaliicoccus lentus
	Ruminococcus gnavus
	Eubacterium hominis
	Rhodospirillum rubrum
	Phocaeicola vulgatus
	Eisenbergiella porci
	Hungatella hominis
	Anaerotaenia torta
	Eubacterium siraeum
	Velocimicrobium porci
	Bacteroides eggerthii
	Nubsella zeaxanthinifaciens
	Phaeocystidibacter luteus
	Co only
	Parabacteroides merdae
	Mediterraneibacter faecis
	Coraliomargarita sinensis
	Luoshenia tenuis
	Roseburia cecicola
	Clostridium paraputrificum
	Pseudobacteroides cellulosolvens
	Lawsonibacter hominis
	Vescimonas coprocola
	Clostridium leptum
	Granulimonas faecalis
	Romboutsia ilealis
	Lacrimispora saccharolytica
	Turicimonas muris
	Pusillibacter faecalis
	Duncaniella freteri
	Streptococcus hyointestinalis
	Helicobacter cinaedi
	Alistipes shahii
	Lactobacillus crispatus
	Odoribacter splanchnicus
	Xylanibacter rodentium
	Bacteroides stercorirosoris
	Helicobacter aurati
	Bacteroides acidifaciens
	Helicobacter typhlonius
	Lab and Fer total overlap
	Kineothrix alysoides
	Clostridium fessum
	no matching records found
	Anaerostipes faecalis
	Roseburia zhanii
	Christensenella hongkongensis
	Eubacterium plexicaudatum
	Eubacterium xylanophilum
	Lacrimispora aerotolerans
	Paramuribaculum intestinale
	Duncaniella dubosii
	Duncaniella muris
	Jutongia huaianensis
	Muribaculum intestinale
	Lab and Co total overlap
	Kineothrix alysoides
	Clostridium fessum
	Lawsonibacter asaccharolyticus
	Clostridium scindens
	Paramuribaculum intestinale
	Duncaniella dubosii
	Duncaniella muris
	Muribaculum intestinale
	Fer and Co total overlap
	Duncaniella dubosii
	Mucispirillum schaedleri
	Kineothrix alysoides
	Parasutterella excrementihominis
	Vampirovibrio chlorellavorus
	Clostridium celatum
	Clostridium fessum
	Muribaculum intestinale
	Alistipes dispar
	Duncaniella muris
	Sporofaciens musculi
	Acetatifactor muris
	Muribaculum gordoncarteri
	Paramuribaculum intestinale
	Parabacteroides distasonis
	Helicobacter ganmani
	Fer and Lab only overlap
	no matching records found
	Anaerostipes faecalis
	Roseburia zhanii
	Christensenella hongkongensis
	Eubacterium plexicaudatum
	Eubacterium xylanophilum
	Lacrimispora aerotolerans
	Jutongia huaianensis
	Lab and Co only overlap
	Lawsonibacter asaccharolyticus
	Clostridium scindens
	Fer and Co only overlap
	Mucispirillum schaedleri
	Parasutterella excrementihominis
	Vampirovibrio chlorellavorus
	Clostridium celatum
	Alistipes dispar
	Sporofaciens musculi
	Acetatifactor muris
	Muribaculum gordoncarteri
	Parabacteroides distasonis
	Helicobacter ganmani
