# Supplementary material for: Comparison of naturalization mouse model setups uncover distinct effects on intestinal mucosa depending on microbial experience
Source: Discov Immunol. 2025 Feb 1;4(1):kyaf002. doi: 10.1093/discim/kyaf002 (PMC11892432; doi:10.1093/discim/kyaf002)
Supplement: kyaf002_suppl_Supplementary_Tables_S1-S5 [file kyaf002_suppl_supplementary_tables_s1-s5.zip › Supplementary Tables S1 to S5/Supplementary Table S5.xlsx]

## Sheet: Contents
Contents
A	Results from statistical analysis of gene expression data
B	Raw gene expression data - colon
C	Raw gene expression data - small intestine

## Sheet: A. Statistics
A
Abbreviation	Meaning
A	Ordinary one-way ANOVA
K	Kruskal-Wallis test
B	Brown-Forsythe ANOVA
T	Tukey's multiple comparisons test
D	Dunns multiple comparisons test
D3	Dunnett's T3 multiple comparisons test
na	not applicable
ns	not significant
Bold	p<α=0,05
Small intestine														Colon
Target	Global test	Global p	Pairwise test	Significance letters				Adjusted p-value						Target	Global test	Global p	Pairwise test	Significance letters				Adjusted p-value
				Lab	Fer	Co	Fer-Co	Lab vs. Fer	Lab vs. Co	Lab vs. Fer-Co	Fer vs. Co	Fer vs. Fer-Co	Co vs. Fer-Co					Lab	Fer	Co	Fer-Co	Lab vs. Fer	Lab vs. Co	Lab vs. Fer-Co	Fer vs. Co	Fer vs. Fer-Co	Co vs. Fer-Co
Cdh1	K	0.0329	D	ns	ns	ns	ns	>0,9999	0.105	0.1428	0.3937	0.5163	>0,9999	Cdh1	A	0.0414	T	ns	ns	ns	ns	0.6911	0.4474	0.4175	0.0787	0.0647	>0,9999
Clca1	A	0.0161	T	a	ab	b	ab	0.9604	0.0184	0.1996	0.0816	0.4933	0.6717	Clca1	K	<0,0001	D	a	ab	c	bc	>0,9999	0.011	0.0003	0.1495	0.0117	>0,9999
F11r	K	0.8164	na	ns	ns	ns	ns	-	-	-	-	-	-	F11r	A	0.8213	na	ns	ns	ns	ns	-	-	-	-	-	-
Fcgbp	A	0.0053	T	ab	a	a	b	0.6967	0.9712	0.066	0.9149	0.006	0.0272	Fcgbp	A	<0,0001	T	a	a	b	b	0.9859	0.0066	<0,0001	0.0254	<0,0001	0.0742
Muc2	A	0.0557	na	ns	ns	ns	ns	-	-	-	-	-	-	Muc2	A	0.0192	T	ns	ns	ns	ns	0.101	0.148	0.999	0.9941	0.0685	0.1023
Muc3	A	0.0012	T	a	b	a	a	0.0286	0.5699	0.9089	0.0012	0.0055	0.9157	Muc3	A	0.6414	na	ns	ns	ns	ns	-	-	-	-	-	-
Mylk	B	0.652	na	ns	ns	ns	ns	-	-	-	-	-	-	Mylk	K	0.3705	na	ns	ns	ns	ns	-	-	-	-	-	-
Ocln	K	0.06	na	ns	ns	ns	ns	-	-	-	-	-	-	Ocln	A	0.0006	T	a	b	b	ab	0.0144	0.0004	0.1402	0.6741	0.6296	0.0841
Tjp1	A	0.7442	na	ns	ns	ns	ns	-	-	-	-	-	-	Tjp1	K	0.824	na	ns	ns	ns	ns	-	-	-	-	-	-
Ang4	A	0.0009	T	ab	a	b	c	0.6097	0.2797	0.0203	0.0276	0.0011	0.65	Ang4	K	<0,0001	D	a	ac	bc	b	>0,9999	0.003	0.0001	0.1967	0.032	>0,9999
Defa24	K	0.9879	na	ns	ns	ns	ns	-	-	-	-	-	-	Defa24	A	0.0007	T	a	a	b	b	>0,9999	0.0049	0.0136	0.01	0.0261	0.9348
Itln1	B	0.8139	na	ns	ns	ns	ns	-	-	-	-	-	-	Itln1	K	0.0002	D	a	ab	b	b	0.6791	0.0042	0.0003	0.5796	0.1574	>0,9999
Reg3b	A	0.0838	na	ns	ns	ns	ns	-	-	-	-	-	-	Reg3b	A	0.0002	T	a	a	b	b	0.9471	0.014	0.0064	0.0055	0.0025	0.9992
Reg3g	A	0.0045	T	a	ab	a	b	0.5108	0.859	0.0307	0.1675	0.536	0.0047	Reg3g	K	0.0007	D	ab	a	bc	c	>0,9999	0.063	0.016	0.0321	0.0081	>0,9999
Retnlb	K	<0,0001	D	a	a	b	b	>0,9999	0.0061	0.0039	0.0112	0.0078	>0,9999	Retnlb	K	<0,0001	D	a	ab	b	b	0.8568	0.0104	0.0013	0.7556	0.2903	>0,9999
Nod1	A	<0,0001	T	a	ac	b	c	0.8893	<0,0001	0.0053	0.0005	0.0517	0.2459	Nod1	K	0.1654	na	ns	ns	ns	ns	-	-	-	-	-	-
Nod2	A	0.0005	T	ab	a	bc	c	0.8732	0.1417	0.0059	0.0357	0.0012	0.6001	Nod2	A	0.0038	T	a	ab	b	ab	0.3076	0.0017	0.1629	0.1801	0.9969	0.195
Tlr2	K	0.0002	D	a	a	b	b	>0,9999	0.0121	0.0211	0.0038	0.0067	>0,9999	Tlr2	A	0.9421	na	ns	ns	ns	ns	-	-	-	-	-	-
Tlr4	A	0.903	na	ns	ns	ns	ns	-	-	-	-	-	-	Tlr4	A	0.0408	T	a	ab	ab	b	0.8536	0.1457	0.0465	0.5741	0.3133	0.9755
Tlr5	K	0.0035	D	a	ab	b	b	>0,9999	0.0223	0.0098	0.4343	0.2695	>0,9999	Tlr5	A	<0,0001	T	a	a	b	b	0.9787	0.0006	0.0007	0.0034	0.0044	0.9929
Zbp1	A	<0,0001	T	a	a	b	b	0.1794	<0,0001	<0,0001	<0,0001	<0,0001	0.865	Zbp1	K	<0,0001	D	a	bc	c	b	0.0203	<0,0001	0.0479	0.2723	>0,9999	0.0445
Alpi	K	0.6906	na	ns	ns	ns	ns	-	-	-	-	-	-	Alpi	A	0.0019	T	a	b	b	ab	0.0096	0.0023	0.0727	0.9777	0.7142	0.4298
Il-1b	K	0.5644	na	ns	ns	ns	ns	-	-	-	-	-	-	Il-1b	A	<0,0001	T	a	a	b	a	0.4963	0.0065	0.264	0.0002	0.9905	<0,0001
Il-10	A	<0,0001	T	a	a	b	b	0.9223	0.0009	0.0039	0.0003	0.0011	0.9266	Il-10	K	0.0006	D	a	a	b	ab	>0,9999	0.0003	0.4284	0.0422	>0,9999	0.0924
Il-18	A	<0,0001	T	a	a	b	b	0.3463	<0,0001	<0,0001	<0,0001	<0,0001	0.2512	Il-18	A	0.0011	T	a	b	b	ab	0.0348	0.0006	0.1132	0.532	0.8826	0.1356
Il-25	K	0.6048	na	ns	ns	ns	ns	-	-	-	-	-	-	Il-25	K	0.5238	na	ns	ns	ns	ns	-	-	-	-	-	-
Tgfb1	B	0.1634	na	ns	ns	ns	ns	-	-	-	-	-	-	Tgfb1	A	0.0009	T	a	a	b	a	0.7776	0.0007	0.5626	0.0157	0.9936	0.0162
Nlrp6	A	0.8156	na	ns	ns	ns	ns	-	-	-	-	-	-	Nlrp6	A	0.0159	T	a	b	ab	ab	0.0105	0.1708	0.5377	0.59	0.1615	0.834
Saa1	K	0.0033	D	a	a	b	ab	>0,9999	0.0095	0.0977	0.0457	0.3158	>0,9999	Saa1	A	0.4216	na	ns	ns	ns	ns	-	-	-	-	-	-
Lcn2	A	0.0002	T	a	a	b	ab	>0,9999	0.0006	0.1743	0.001	0.1951	0.1164	Lcn2	K	0.3625	na	ns	ns	ns	ns	-	-	-	-	-	-
Gsdmc	A	0.0036	T	ab	b	a	a	0.5927	0.162	0.1428	0.0122	0.0098	>0,9999	Gsdmc	A	<0,0001	T	a	b	c	c	0.018	<0,0001	<0,0001	0.01	0.0019	0.965
Gsdmd	A	0.2833	na	ns	ns	ns	ns	-	-	-	-	-	-	Gsdmd	A	0.0849	na	ns	ns	ns	ns	-	-	-	-	-	-
Duox2	A	<0,0001	T	a	a	b	b	0.9681	0.0014	0.0007	0.0007	0.0003	0.9992	Duox2	A	<0,0001	T	a	b	c	c	0.0163	<0,0001	<0,0001	0.012	0.0099	0.9998
Hmox1	K	0.1228	na	ns	ns	ns	ns	-	-	-	-	-	-	Hmox1	K	0.1971	na	ns	ns	ns	ns	-	-	-	-	-	-
Nos2	B	0.004	D3	a	a	b	ab	>0,9999	0.0359	0.4057	0.0133	0.2061	0.2513	Nos2	B	<0,0001	D3	a	ab	b	b	0.1219	<0,0001	<0,0001	0.0536	0.1708	0.1362
Nox1	K	0.0015	D	ab	b	a	a	0.2375	>0,9999	0.6093	0.0092	0.0018	>0,9999	Nox1	A	<0,0001	T	a	a	b	b	0.8853	0.0001	<0,0001	0.0022	0.0002	0.9192
Nqo1	A	0.4094	na	ns	ns	ns	ns	-	-	-	-	-	-	Nqo1	A	0.8994	na	ns	ns	ns	ns	-	-	-	-	-	-
														Defa3	A	0.0002	T	a	a	b	b	0.8005	0.013	0.0155	0.0018	0.002	0.9985

## Sheet: B. Raw data colon
B
Sample Name	Target	Cq Value
Co C 1	Alpi	15.7697
Co C 10	Alpi	15.7178
Co C 11	Alpi	15.3213
Co C 2	Alpi	16.3788
Co C 3	Alpi	15.77
Co C 6	Alpi	17.9884
Co C 7	Alpi	14.7732
Co C 8	Alpi	15.5881
Co C 9	Alpi	15.6153
Fer C 1	Alpi	17.8794
Fer C 2	Alpi	15.6457
Fer C 3	Alpi	15.4108
Fer C 4	Alpi	14.4793
Fer C 5	Alpi	16.4607
Fer C 6	Alpi	17.8563
Fer C 7	Alpi	15.3813
Fer C 8	Alpi	17.2443
Fer-Co C 1	Alpi	16.7741
Fer-Co C 10	Alpi	16.213
Fer-Co C 11	Alpi	16.555
Fer-Co C 2	Alpi	16.8211
Fer-Co C 3	Alpi	16.6305
Fer-Co C 4	Alpi	15.7688
Fer-Co C 5	Alpi	16.2013
Fer-Co C 6	Alpi	16.581
Fer-Co C 7	Alpi	18.9959
Fer-Co C 8	Alpi	16.5275
Fer-Co C 9	Alpi	16.896
Lab C 1	Alpi	16.2985
Lab C 10	Alpi	17.0322
Lab C 2	Alpi	16.8103
Lab C 3	Alpi	22.1806
Lab C 4	Alpi	17.6981
Lab C 5	Alpi	17.6243
Lab C 6	Alpi	17.3214
Lab C 7	Alpi	17.0183
Lab C 8	Alpi	19.3333
Lab C 9	Alpi	17.199
Co C 1	Ang4	6.22143
Co C 10	Ang4	6.28875
Co C 11	Ang4	6.10277
Co C 2	Ang4	7.5061
Co C 3	Ang4	5.85513
Co C 6	Ang4	7.73817
Co C 7	Ang4	6.64791
Co C 8	Ang4	5.9236
Co C 9	Ang4	6.16491
Fer C 1	Ang4	11.3669
Fer C 2	Ang4	10.9098
Fer C 3	Ang4	6.27889
Fer C 4	Ang4	9.15243
Fer C 5	Ang4	6.8729
Fer C 6	Ang4	10.7342
Fer C 7	Ang4	7.80294
Fer C 8	Ang4	11.5997
Fer-Co C 1	Ang4	6.15255
Fer-Co C 10	Ang4	6.33631
Fer-Co C 11	Ang4	7.31194
Fer-Co C 2	Ang4	7.14332
Fer-Co C 3	Ang4	5.76579
Fer-Co C 4	Ang4	5.98868
Fer-Co C 5	Ang4	6.71286
Fer-Co C 6	Ang4	6.8093
Fer-Co C 7	Ang4	8.65547
Fer-Co C 8	Ang4	6.85899
Fer-Co C 9	Ang4	5.26478
Lab C 1	Ang4	11.866
Lab C 10	Ang4	12.8073
Lab C 2	Ang4	10.2836
Lab C 3	Ang4	17.4192
Lab C 4	Ang4	13.3681
Lab C 5	Ang4	13.8283
Lab C 6	Ang4	13.0547
Lab C 7	Ang4	12.6736
Lab C 8	Ang4	7.72801
Lab C 9	Ang4	11.4617
Co C 1	Cdh1	9.4064
Co C 10	Cdh1	8.96525
Co C 11	Cdh1	8.91902
Co C 2	Cdh1	10.1759
Co C 3	Cdh1	9.37679
Co C 6	Cdh1	10.4687
Co C 7	Cdh1	8.8669
Co C 8	Cdh1	9.14536
Co C 9	Cdh1	9.15862
Fer C 1	Cdh1	10.733
Fer C 2	Cdh1	10.0886
Fer C 3	Cdh1	9.46686
Fer C 4	Cdh1	8.85877
Fer C 5	Cdh1	9.43925
Fer C 6	Cdh1	11.5818
Fer C 7	Cdh1	9.52004
Fer C 8	Cdh1	9.72555
Fer-Co C 1	Cdh1	9.77098
Fer-Co C 10	Cdh1	9.06966
Fer-Co C 11	Cdh1	9.35161
Fer-Co C 2	Cdh1	9.77487
Fer-Co C 3	Cdh1	9.33884
Fer-Co C 4	Cdh1	9.45644
Fer-Co C 5	Cdh1	9.81812
Fer-Co C 6	Cdh1	10.5076
Fer-Co C 7	Cdh1	11.8433
Fer-Co C 8	Cdh1	9.49614
Fer-Co C 9	Cdh1	9.32634
Lab C 1	Cdh1	9.40961
Lab C 10	Cdh1	10.2032
Lab C 2	Cdh1	9.79135
Lab C 3	Cdh1	13.0603
Lab C 4	Cdh1	10.6055
Lab C 5	Cdh1	9.75864
Lab C 6	Cdh1	9.96288
Lab C 7	Cdh1	9.61916
Lab C 8	Cdh1	11.002
Lab C 9	Cdh1	10.1947
Co C 1	Clca1	6.93936
Co C 10	Clca1	7.27411
Co C 11	Clca1	6.7518
Co C 2	Clca1	8.02154
Co C 3	Clca1	6.39395
Co C 6	Clca1	8.30616
Co C 7	Clca1	7.05103
Co C 8	Clca1	6.59014
Co C 9	Clca1	6.91884
Fer C 1	Clca1	10.3715
Fer C 2	Clca1	9.02062
Fer C 3	Clca1	7.12918
Fer C 4	Clca1	8.366
Fer C 5	Clca1	7.26111
Fer C 6	Clca1	10.4497
Fer C 7	Clca1	8.65972
Fer C 8	Clca1	9.23386
Fer-Co C 1	Clca1	6.71848
Fer-Co C 10	Clca1	6.97372
Fer-Co C 11	Clca1	7.29112
Fer-Co C 2	Clca1	7.78303
Fer-Co C 3	Clca1	6.55874
Fer-Co C 4	Clca1	6.87459
Fer-Co C 5	Clca1	7.2833
Fer-Co C 6	Clca1	7.54233
Fer-Co C 7	Clca1	9.19361
Fer-Co C 8	Clca1	7.14067
Fer-Co C 9	Clca1	5.7995
Lab C 1	Clca1	9.81203
Lab C 10	Clca1	9.48871
Lab C 2	Clca1	9.40583
Lab C 3	Clca1	12.774
Lab C 4	Clca1	10.7391
Lab C 5	Clca1	9.67016
Lab C 6	Clca1	10.6065
Lab C 7	Clca1	8.95446
Lab C 8	Clca1	8.15714
Lab C 9	Clca1	9.33337
Co C 1	Defa24	15.3662
Co C 10	Defa24	16.4665
Co C 11	Defa24	15.6713
Co C 2	Defa24	18.1689
Co C 3	Defa24	16.4136
Co C 6	Defa24	16.7833
Co C 7	Defa24	16.2135
Co C 8	Defa24	14.5554
Co C 9	Defa24	16.72
Fer C 1	Defa24	19.9955
Fer C 2	Defa24	21.4378
Fer C 3	Defa24	18.0207
Fer C 4	Defa24	21.9282
Fer C 5	Defa24	18.1898
Fer C 7	Defa24	19.7286
Fer-Co C 1	Defa24	14.8451
Fer-Co C 10	Defa24	18.7725
Fer-Co C 11	Defa24	18.0832
Fer-Co C 2	Defa24	17.2617
Fer-Co C 3	Defa24	17.2728
Fer-Co C 4	Defa24	17.5847
Fer-Co C 5	Defa24	15.1642
Fer-Co C 6	Defa24	14.514
Fer-Co C 7	Defa24	19.737
Fer-Co C 8	Defa24	19.789
Fer-Co C 9	Defa24	16.0696
Lab C 1	Defa24	21.1691
Lab C 2	Defa24	17.2014
Lab C 3	Defa24	20.4432
Lab C 4	Defa24	22.9662
Lab C 5	Defa24	20.3918
Lab C 6	Defa24	24.0808
Lab C 8	Defa24	17.4786
Lab C 9	Defa24	22.0108
Co C 1	Defa3	15.4022
Co C 10	Defa3	15.976
Co C 11	Defa3	14.7689
Co C 2	Defa3	17.958
Co C 3	Defa3	15.9299
Co C 6	Defa3	16.0464
Co C 7	Defa3	15.8233
Co C 8	Defa3	13.2953
Co C 9	Defa3	15.765
Fer C 2	Defa3	23.2434
Fer C 3	Defa3	18.6007
Fer C 4	Defa3	22.0885
Fer C 5	Defa3	17.8465
Fer C 7	Defa3	21.1886
Fer-Co C 1	Defa3	13.8334
Fer-Co C 10	Defa3	17.7431
Fer-Co C 2	Defa3	17.1749
Fer-Co C 3	Defa3	16.7255
Fer-Co C 4	Defa3	15.5908
Fer-Co C 5	Defa3	14.3904
Fer-Co C 6	Defa3	13.7848
Fer-Co C 7	Defa3	19.5979
Fer-Co C 8	Defa3	19.1553
Fer-Co C 9	Defa3	15.1825
Lab C 1	Defa3	21.5036
Lab C 2	Defa3	16.4496
Lab C 4	Defa3	24.5651
Lab C 5	Defa3	19.8382
Lab C 8	Defa3	16.5101
Lab C 9	Defa3	21.7618
Co C 1	Duox2	10.7881
Co C 10	Duox2	11.025
Co C 11	Duox2	10.9609
Co C 2	Duox2	11.3789
Co C 3	Duox2	10.2049
Co C 6	Duox2	11.851
Co C 7	Duox2	10.8443
Co C 8	Duox2	10.2746
Co C 9	Duox2	11.1116
Fer C 1	Duox2	14.0965
Fer C 2	Duox2	12.8192
Fer C 3	Duox2	10.4337
Fer C 4	Duox2	11.5987
Fer C 5	Duox2	11.7363
Fer C 6	Duox2	12.8283
Fer C 7	Duox2	11.0229
Fer C 8	Duox2	13.9124
Fer-Co C 1	Duox2	10.9344
Fer-Co C 10	Duox2	10.8351
Fer-Co C 11	Duox2	10.7247
Fer-Co C 2	Duox2	11.4099
Fer-Co C 3	Duox2	11.5133
Fer-Co C 4	Duox2	10.8173
Fer-Co C 5	Duox2	11.2895
Fer-Co C 6	Duox2	11.6218
Fer-Co C 7	Duox2	12.9293
Fer-Co C 8	Duox2	11.1398
Fer-Co C 9	Duox2	11.8379
Lab C 1	Duox2	13.5572
Lab C 10	Duox2	13.8503
Lab C 2	Duox2	13.9068
Lab C 3	Duox2	16.1712
Lab C 4	Duox2	14.463
Lab C 5	Duox2	13.6889
Lab C 6	Duox2	13.5301
Lab C 7	Duox2	13.5721
Lab C 8	Duox2	12.4711
Lab C 9	Duox2	13.4002
Co C 1	F11r	12.1818
Co C 10	F11r	11.9823
Co C 11	F11r	11.7074
Co C 2	F11r	12.5186
Co C 3	F11r	11.8179
Co C 6	F11r	13.0788
Co C 7	F11r	11.4322
Co C 8	F11r	11.6201
Co C 9	F11r	11.8532
Fer C 1	F11r	13.4792
Fer C 2	F11r	11.9809
Fer C 3	F11r	11.7274
Fer C 4	F11r	11.1628
Fer C 5	F11r	11.9476
Fer C 6	F11r	13.9523
Fer C 7	F11r	11.9169
Fer C 8	F11r	12.365
Fer-Co C 1	F11r	12.3564
Fer-Co C 10	F11r	11.8729
Fer-Co C 11	F11r	11.7692
Fer-Co C 2	F11r	12.5332
Fer-Co C 3	F11r	11.9829
Fer-Co C 4	F11r	12.4746
Fer-Co C 5	F11r	12.3062
Fer-Co C 6	F11r	12.6636
Fer-Co C 7	F11r	14.2058
Fer-Co C 8	F11r	11.9426
Fer-Co C 9	F11r	12.2927
Lab C 1	F11r	12.1549
Lab C 10	F11r	12.3108
Lab C 2	F11r	12.1956
Lab C 3	F11r	15.4791
Lab C 4	F11r	13.0097
Lab C 5	F11r	12.0028
Lab C 6	F11r	12.5002
Lab C 7	F11r	11.9917
Lab C 8	F11r	13.7382
Lab C 9	F11r	12.2414
Co C 1	Fcgbp	9.50874
Co C 10	Fcgbp	9.55729
Co C 11	Fcgbp	8.91704
Co C 2	Fcgbp	10.0835
Co C 3	Fcgbp	8.80773
Co C 6	Fcgbp	9.50653
Co C 7	Fcgbp	9.51615
Co C 8	Fcgbp	8.85368
Co C 9	Fcgbp	9.04685
Fer C 1	Fcgbp	11.7048
Fer C 2	Fcgbp	10.6278
Fer C 3	Fcgbp	9.25589
Fer C 4	Fcgbp	10.2905
Fer C 5	Fcgbp	8.99836
Fer C 6	Fcgbp	11.5206
Fer C 7	Fcgbp	10.4036
Fer C 8	Fcgbp	10.7906
Fer-Co C 1	Fcgbp	8.54865
Fer-Co C 10	Fcgbp	9.10959
Fer-Co C 11	Fcgbp	8.80559
Fer-Co C 2	Fcgbp	9.4364
Fer-Co C 3	Fcgbp	8.50719
Fer-Co C 4	Fcgbp	9.23099
Fer-Co C 5	Fcgbp	9.11378
Fer-Co C 6	Fcgbp	9.13313
Fer-Co C 7	Fcgbp	10.4497
Fer-Co C 8	Fcgbp	9.3181
Fer-Co C 9	Fcgbp	7.95692
Lab C 1	Fcgbp	10.936
Lab C 10	Fcgbp	10.7241
Lab C 2	Fcgbp	10.3491
Lab C 3	Fcgbp	13.4727
Lab C 4	Fcgbp	11.6489
Lab C 5	Fcgbp	10.5637
Lab C 6	Fcgbp	11.1876
Lab C 7	Fcgbp	10.8822
Lab C 8	Fcgbp	10.3275
Lab C 9	Fcgbp	10.7617
Co C 1	Gapdh	9.44951
Co C 10	Gapdh	8.89534
Co C 11	Gapdh	8.9109
Co C 2	Gapdh	10.0381
Co C 3	Gapdh	8.53309
Co C 6	Gapdh	10.0498
Co C 7	Gapdh	8.12172
Co C 8	Gapdh	8.56455
Co C 9	Gapdh	9.06164
Fer C 1	Gapdh	10.8109
Fer C 2	Gapdh	9.86619
Fer C 3	Gapdh	8.98666
Fer C 4	Gapdh	8.17644
Fer C 5	Gapdh	9.35257
Fer C 6	Gapdh	10.2276
Fer C 7	Gapdh	9.45223
Fer C 8	Gapdh	9.97158
Fer-Co C 1	Gapdh	10.0378
Fer-Co C 10	Gapdh	8.73571
Fer-Co C 11	Gapdh	8.41007
Fer-Co C 2	Gapdh	10.2703
Fer-Co C 3	Gapdh	9.99469
Fer-Co C 4	Gapdh	9.09978
Fer-Co C 5	Gapdh	10.0211
Fer-Co C 6	Gapdh	10.5737
Fer-Co C 7	Gapdh	11.3984
Fer-Co C 8	Gapdh	9.28521
Fer-Co C 9	Gapdh	9.40769
Lab C 1	Gapdh	9.42719
Lab C 10	Gapdh	10.2337
Lab C 2	Gapdh	9.91953
Lab C 3	Gapdh	13.4442
Lab C 4	Gapdh	10.9217
Lab C 5	Gapdh	9.8435
Lab C 6	Gapdh	9.61461
Lab C 7	Gapdh	9.35873
Lab C 8	Gapdh	10.7507
Lab C 9	Gapdh	10.0293
Co C 1	Gsdmc	9.45286
Co C 10	Gsdmc	9.58088
Co C 11	Gsdmc	8.47393
Co C 2	Gsdmc	10.0555
Co C 3	Gsdmc	8.86769
Co C 6	Gsdmc	10.0546
Co C 7	Gsdmc	9.1553
Co C 8	Gsdmc	8.64078
Co C 9	Gsdmc	9.03926
Fer C 1	Gsdmc	12.135
Fer C 2	Gsdmc	11.3144
Fer C 3	Gsdmc	9.10784
Fer C 4	Gsdmc	10.3653
Fer C 5	Gsdmc	9.09429
Fer C 6	Gsdmc	12.5608
Fer C 7	Gsdmc	9.89899
Fer C 8	Gsdmc	11.2327
Fer-Co C 1	Gsdmc	8.73439
Fer-Co C 10	Gsdmc	8.57483
Fer-Co C 11	Gsdmc	9.66521
Fer-Co C 2	Gsdmc	10.4565
Fer-Co C 3	Gsdmc	8.99957
Fer-Co C 4	Gsdmc	9.6388
Fer-Co C 5	Gsdmc	9.00345
Fer-Co C 6	Gsdmc	10.4006
Fer-Co C 7	Gsdmc	11.1892
Fer-Co C 8	Gsdmc	9.55576
Fer-Co C 9	Gsdmc	8.42891
Lab C 1	Gsdmc	10.8391
Lab C 10	Gsdmc	11.7005
Lab C 2	Gsdmc	10.389
Lab C 3	Gsdmc	16.6741
Lab C 4	Gsdmc	12.3238
Lab C 5	Gsdmc	11.9484
Lab C 6	Gsdmc	11.8259
Lab C 7	Gsdmc	12.4192
Lab C 8	Gsdmc	12.2383
Lab C 9	Gsdmc	12.7846
Co C 1	Gsdmd	13.4217
Co C 10	Gsdmd	13.1837
Co C 11	Gsdmd	12.7398
Co C 2	Gsdmd	13.2952
Co C 3	Gsdmd	12.6782
Co C 6	Gsdmd	14.4984
Co C 7	Gsdmd	12.7269
Co C 8	Gsdmd	12.6107
Co C 9	Gsdmd	12.9928
Fer C 1	Gsdmd	14.6846
Fer C 2	Gsdmd	12.7818
Fer C 3	Gsdmd	12.5257
Fer C 4	Gsdmd	12.821
Fer C 5	Gsdmd	13.2598
Fer C 6	Gsdmd	15.7468
Fer C 7	Gsdmd	13.8693
Fer C 8	Gsdmd	13.411
Fer-Co C 1	Gsdmd	13.422
Fer-Co C 10	Gsdmd	13.5699
Fer-Co C 11	Gsdmd	14.0585
Fer-Co C 2	Gsdmd	14.5314
Fer-Co C 3	Gsdmd	13.1393
Fer-Co C 4	Gsdmd	13.1437
Fer-Co C 5	Gsdmd	13.2926
Fer-Co C 6	Gsdmd	14.1172
Fer-Co C 7	Gsdmd	15.9835
Fer-Co C 8	Gsdmd	13.8947
Fer-Co C 9	Gsdmd	14.0246
Lab C 1	Gsdmd	13.4259
Lab C 10	Gsdmd	13.9709
Lab C 2	Gsdmd	13.8113
Lab C 3	Gsdmd	17.2692
Lab C 4	Gsdmd	14.4215
Lab C 5	Gsdmd	14.2641
Lab C 6	Gsdmd	14.7278
Lab C 7	Gsdmd	13.4758
Lab C 8	Gsdmd	16.3352
Lab C 9	Gsdmd	14.2872
Co C 1	Hmox1	17.3365
Co C 10	Hmox1	18.6375
Co C 11	Hmox1	17.6311
Co C 2	Hmox1	18.3968
Co C 3	Hmox1	17.7974
Co C 6	Hmox1	20.1489
Co C 7	Hmox1	17.0158
Co C 8	Hmox1	18.2925
Co C 9	Hmox1	18.4438
Fer C 1	Hmox1	19.8345
Fer C 2	Hmox1	18.4279
Fer C 3	Hmox1	18.4777
Fer C 4	Hmox1	17.3927
Fer C 5	Hmox1	18.0601
Fer C 6	Hmox1	20.2499
Fer C 7	Hmox1	18.2183
Fer C 8	Hmox1	18.5056
Fer-Co C 1	Hmox1	17.6844
Fer-Co C 10	Hmox1	18.2222
Fer-Co C 11	Hmox1	18.4724
Fer-Co C 2	Hmox1	18.4036
Fer-Co C 3	Hmox1	17.6174
Fer-Co C 4	Hmox1	17.8822
Fer-Co C 5	Hmox1	18.4772
Fer-Co C 6	Hmox1	18.7045
Fer-Co C 7	Hmox1	20.0141
Fer-Co C 8	Hmox1	19.2922
Fer-Co C 9	Hmox1	17.6212
Lab C 1	Hmox1	17.7023
Lab C 10	Hmox1	18.5497
Lab C 2	Hmox1	18.1184
Lab C 3	Hmox1	22.6458
Lab C 4	Hmox1	18.7228
Lab C 5	Hmox1	17.4459
Lab C 6	Hmox1	18.8711
Lab C 7	Hmox1	18.6284
Lab C 8	Hmox1	19.443
Lab C 9	Hmox1	18.3297
Co C 1	Il10	20.2232
Co C 10	Il10	22.4879
Co C 11	Il10	20.7479
Co C 2	Il10	21.468
Co C 3	Il10	21.5727
Co C 6	Il10	22.9207
Co C 7	Il10	18.3403
Co C 8	Il10	19.6321
Co C 9	Il10	23.4719
Fer C 1	Il10	30
Fer C 2	Il10	30
Fer C 3	Il10	22.8522
Fer C 4	Il10	21.2712
Fer C 5	Il10	21.9516
Fer C 6	Il10	28.6891
Fer C 7	Il10	23.2224
Fer C 8	Il10	30
Fer-Co C 1	Il10	30
Fer-Co C 10	Il10	24.2778
Fer-Co C 11	Il10	21.5547
Fer-Co C 2	Il10	23.3495
Fer-Co C 3	Il10	22.8855
Fer-Co C 4	Il10	21.691
Fer-Co C 5	Il10	30
Fer-Co C 6	Il10	30
Fer-Co C 7	Il10	30
Fer-Co C 8	Il10	21.9894
Fer-Co C 9	Il10	22.3015
Lab C 1	Il10	24.4556
Lab C 10	Il10	30
Lab C 2	Il10	30
Lab C 3	Il10	30
Lab C 4	Il10	30
Lab C 5	Il10	30
Lab C 6	Il10	24.2144
Lab C 7	Il10	24.7121
Lab C 8	Il10	30
Lab C 9	Il10	30
Co C 1	Il18	12.2216
Co C 10	Il18	12.9621
Co C 11	Il18	12.208
Co C 2	Il18	13.8143
Co C 3	Il18	12.7631
Co C 6	Il18	13.8156
Co C 7	Il18	12.7438
Co C 8	Il18	13.5981
Co C 9	Il18	12.2293
Fer C 1	Il18	12.396
Fer C 2	Il18	13.16
Fer C 3	Il18	12.9353
Fer C 4	Il18	12.3305
Fer C 5	Il18	12.0543
Fer C 6	Il18	15.1695
Fer C 7	Il18	12.3848
Fer C 8	Il18	11.5372
Fer-Co C 1	Il18	11.9585
Fer-Co C 10	Il18	12.6711
Fer-Co C 11	Il18	12.9027
Fer-Co C 2	Il18	12.1568
Fer-Co C 3	Il18	11.9616
Fer-Co C 4	Il18	12.6565
Fer-Co C 5	Il18	12.1807
Fer-Co C 6	Il18	13.163
Fer-Co C 7	Il18	14.4474
Fer-Co C 8	Il18	12.5264
Fer-Co C 9	Il18	12.1712
Lab C 1	Il18	10.8564
Lab C 10	Il18	11.6881
Lab C 2	Il18	10.5483
Lab C 3	Il18	14.6086
Lab C 4	Il18	12.9424
Lab C 5	Il18	12.1218
Lab C 6	Il18	12.0327
Lab C 7	Il18	11.4046
Lab C 8	Il18	14.5774
Lab C 9	Il18	12.3958
Co C 1	Il1b	14.7565
Co C 10	Il1b	16.656
Co C 11	Il1b	15.4474
Co C 2	Il1b	16.2345
Co C 3	Il1b	15.0478
Co C 6	Il1b	17.3135
Co C 7	Il1b	13.2917
Co C 8	Il1b	15.3471
Co C 9	Il1b	16.3692
Fer C 1	Il1b	19.8812
Fer C 2	Il1b	17.4136
Fer C 3	Il1b	17.387
Fer C 4	Il1b	16.6386
Fer C 5	Il1b	16.5596
Fer C 6	Il1b	19.0806
Fer C 7	Il1b	15.504
Fer C 8	Il1b	18.3983
Fer-Co C 1	Il1b	17.4308
Fer-Co C 10	Il1b	17.5495
Fer-Co C 11	Il1b	17.1513
Fer-Co C 2	Il1b	18.1328
Fer-Co C 3	Il1b	18.2147
Fer-Co C 4	Il1b	17.2369
Fer-Co C 5	Il1b	18.3374
Fer-Co C 6	Il1b	18.2113
Fer-Co C 7	Il1b	19.7001
Fer-Co C 8	Il1b	16.7256
Fer-Co C 9	Il1b	17.4165
Lab C 1	Il1b	17.6867
Lab C 10	Il1b	16.6918
Lab C 2	Il1b	16.8447
Lab C 3	Il1b	19.2007
Lab C 4	Il1b	18.1511
Lab C 5	Il1b	16.8326
Lab C 6	Il1b	17.101
Lab C 7	Il1b	17.0518
Lab C 8	Il1b	19.5852
Lab C 9	Il1b	17.3197
Co C 1	Il25	22.6829
Co C 10	Il25	22.2447
Co C 11	Il25	22.8121
Co C 2	Il25	23.5658
Co C 3	Il25	21.4182
Co C 6	Il25	22.5267
Co C 7	Il25	23.3907
Co C 8	Il25	23.2287
Co C 9	Il25	22.2991
Fer C 1	Il25	24.3373
Fer C 2	Il25	21.5799
Fer C 3	Il25	20.8465
Fer C 4	Il25	23.2729
Fer C 5	Il25	23.0668
Fer C 6	Il25	30
Fer C 7	Il25	23.3611
Fer C 8	Il25	24.7665
Fer-Co C 1	Il25	23.1268
Fer-Co C 10	Il25	24.3822
Fer-Co C 11	Il25	24.4813
Fer-Co C 2	Il25	30
Fer-Co C 3	Il25	22.4301
Fer-Co C 4	Il25	21.5818
Fer-Co C 5	Il25	23.8395
Fer-Co C 6	Il25	21.5002
Fer-Co C 7	Il25	26.0231
Fer-Co C 8	Il25	22.7855
Fer-Co C 9	Il25	22.4152
Lab C 1	Il25	21.7505
Lab C 10	Il25	23.8973
Lab C 2	Il25	24.9296
Lab C 3	Il25	25.5167
Lab C 4	Il25	23.4312
Lab C 5	Il25	30
Lab C 6	Il25	24.5013
Lab C 7	Il25	23.1272
Lab C 8	Il25	30
Lab C 9	Il25	24.7581
Co C 1	Itln1	12.857
Co C 10	Itln1	13.7979
Co C 11	Itln1	13.6614
Co C 2	Itln1	14.0751
Co C 3	Itln1	12.6288
Co C 6	Itln1	14.2326
Co C 7	Itln1	13.4507
Co C 8	Itln1	12.7257
Co C 9	Itln1	13.4925
Fer C 1	Itln1	20.6723
Fer C 2	Itln1	18.0673
Fer C 3	Itln1	12.3759
Fer C 4	Itln1	16.6292
Fer C 5	Itln1	13.9429
Fer C 6	Itln1	16.2269
Fer C 7	Itln1	14.1409
Fer C 8	Itln1	19.4859
Fer-Co C 1	Itln1	13.4317
Fer-Co C 10	Itln1	12.5603
Fer-Co C 11	Itln1	13.0336
Fer-Co C 2	Itln1	14.3555
Fer-Co C 3	Itln1	13.3562
Fer-Co C 4	Itln1	13.6769
Fer-Co C 5	Itln1	13.9424
Fer-Co C 6	Itln1	14.5119
Fer-Co C 7	Itln1	15.2947
Fer-Co C 8	Itln1	13.3001
Fer-Co C 9	Itln1	11.8756
Lab C 1	Itln1	19.8015
Lab C 10	Itln1	21.1968
Lab C 2	Itln1	18.4549
Lab C 3	Itln1	30
Lab C 4	Itln1	20.691
Lab C 5	Itln1	20.6542
Lab C 6	Itln1	20.7891
Lab C 7	Itln1	23.054
Lab C 8	Itln1	14.4372
Lab C 9	Itln1	21.0004
Co C 1	Lcn2	22.0155
Co C 10	Lcn2	30
Co C 11	Lcn2	30
Co C 2	Lcn2	22.9348
Co C 3	Lcn2	30
Co C 6	Lcn2	30
Co C 7	Lcn2	20.8427
Co C 8	Lcn2	24.0342
Co C 9	Lcn2	23.0333
Fer C 1	Lcn2	30
Fer C 2	Lcn2	22.9997
Fer C 3	Lcn2	30
Fer C 4	Lcn2	30
Fer C 5	Lcn2	30
Fer C 6	Lcn2	30
Fer C 7	Lcn2	30
Fer C 8	Lcn2	30
Fer-Co C 1	Lcn2	30
Fer-Co C 10	Lcn2	23.9234
Fer-Co C 11	Lcn2	30
Fer-Co C 2	Lcn2	28.6382
Fer-Co C 3	Lcn2	24.8345
Fer-Co C 4	Lcn2	22.905
Fer-Co C 5	Lcn2	24.0772
Fer-Co C 6	Lcn2	30
Fer-Co C 7	Lcn2	30
Fer-Co C 8	Lcn2	30
Fer-Co C 9	Lcn2	22.6603
Lab C 1	Lcn2	30
Lab C 10	Lcn2	30
Lab C 2	Lcn2	27.9011
Lab C 3	Lcn2	30
Lab C 4	Lcn2	30
Lab C 5	Lcn2	23.9558
Lab C 6	Lcn2	30
Lab C 7	Lcn2	30
Lab C 8	Lcn2	30
Lab C 9	Lcn2	20.9195
Co C 1	Muc2	7.24998
Co C 10	Muc2	7.37115
Co C 11	Muc2	6.80832
Co C 2	Muc2	8.21714
Co C 3	Muc2	7.43651
Co C 6	Muc2	8.31158
Co C 7	Muc2	7.25174
Co C 8	Muc2	6.92296
Co C 9	Muc2	7.31314
Fer C 1	Muc2	7.8049
Fer C 2	Muc2	7.74724
Fer C 3	Muc2	7.07292
Fer C 4	Muc2	7.68193
Fer C 5	Muc2	7.23459
Fer C 6	Muc2	10.0366
Fer C 7	Muc2	7.35031
Fer C 8	Muc2	7.30449
Fer-Co C 1	Muc2	7.20618
Fer-Co C 10	Muc2	6.95985
Fer-Co C 11	Muc2	7.31402
Fer-Co C 2	Muc2	7.39196
Fer-Co C 3	Muc2	6.747
Fer-Co C 4	Muc2	7.37899
Fer-Co C 5	Muc2	7.58995
Fer-Co C 6	Muc2	7.70539
Fer-Co C 7	Muc2	8.90875
Fer-Co C 8	Muc2	7.28572
Fer-Co C 9	Muc2	6.31302
Lab C 1	Muc2	6.58861
Lab C 10	Muc2	7.7777
Lab C 2	Muc2	6.41179
Lab C 3	Muc2	10.7483
Lab C 4	Muc2	7.47407
Lab C 5	Muc2	7.20707
Lab C 6	Muc2	7.65552
Lab C 7	Muc2	7.76594
Lab C 8	Muc2	8.43838
Lab C 9	Muc2	7.92724
Co C 1	Muc3	7.47048
Co C 10	Muc3	7.66608
Co C 11	Muc3	7.13874
Co C 2	Muc3	8.15998
Co C 3	Muc3	7.62682
Co C 6	Muc3	9.38189
Co C 7	Muc3	7.41622
Co C 8	Muc3	7.28259
Co C 9	Muc3	7.41161
Fer C 1	Muc3	9.10374
Fer C 2	Muc3	7.7097
Fer C 3	Muc3	7.07889
Fer C 4	Muc3	7.06521
Fer C 5	Muc3	7.85738
Fer C 6	Muc3	9.87776
Fer C 7	Muc3	8.00076
Fer C 8	Muc3	8.38475
Fer-Co C 1	Muc3	7.81658
Fer-Co C 10	Muc3	7.95797
Fer-Co C 11	Muc3	8.49307
Fer-Co C 2	Muc3	8.30406
Fer-Co C 3	Muc3	7.54657
Fer-Co C 4	Muc3	7.65028
Fer-Co C 5	Muc3	7.74588
Fer-Co C 6	Muc3	8.16182
Fer-Co C 7	Muc3	10.1703
Fer-Co C 8	Muc3	8.0244
Fer-Co C 9	Muc3	8.384
Lab C 1	Muc3	8.11832
Lab C 10	Muc3	8.21922
Lab C 2	Muc3	8.13731
Lab C 3	Muc3	11.2005
Lab C 4	Muc3	8.6024
Lab C 5	Muc3	8.23621
Lab C 6	Muc3	9.13039
Lab C 7	Muc3	8.25912
Lab C 8	Muc3	10.1743
Lab C 9	Muc3	8.22731
Co C 1	Mylk	14.1975
Co C 10	Mylk	14.0975
Co C 11	Mylk	13.7111
Co C 2	Mylk	14.7186
Co C 3	Mylk	14.2771
Co C 6	Mylk	15.3679
Co C 7	Mylk	12.9054
Co C 8	Mylk	13.5111
Co C 9	Mylk	13.9631
Fer C 1	Mylk	15.2172
Fer C 2	Mylk	13.7139
Fer C 3	Mylk	14.256
Fer C 4	Mylk	13.2225
Fer C 5	Mylk	13.638
Fer C 6	Mylk	15.634
Fer C 7	Mylk	13.9713
Fer C 8	Mylk	13.6128
Fer-Co C 1	Mylk	14.4827
Fer-Co C 10	Mylk	14.0113
Fer-Co C 11	Mylk	14.597
Fer-Co C 2	Mylk	14.5077
Fer-Co C 3	Mylk	14.3638
Fer-Co C 4	Mylk	14.5339
Fer-Co C 5	Mylk	14.4172
Fer-Co C 6	Mylk	14.9494
Fer-Co C 7	Mylk	16.478
Fer-Co C 8	Mylk	14.3342
Fer-Co C 9	Mylk	14.7898
Lab C 1	Mylk	13.9855
Lab C 10	Mylk	14.4411
Lab C 2	Mylk	13.9096
Lab C 3	Mylk	18.3838
Lab C 4	Mylk	14.8265
Lab C 5	Mylk	14.2313
Lab C 6	Mylk	14.3464
Lab C 7	Mylk	14.5311
Lab C 8	Mylk	16.9788
Lab C 9	Mylk	14.4046
Co C 1	Nlrp6	11.8947
Co C 10	Nlrp6	12.5234
Co C 11	Nlrp6	12.1438
Co C 2	Nlrp6	12.8432
Co C 3	Nlrp6	12.8015
Co C 6	Nlrp6	13.4399
Co C 7	Nlrp6	11.1782
Co C 8	Nlrp6	12.0519
Co C 9	Nlrp6	12.4145
Fer C 1	Nlrp6	13.8564
Fer C 2	Nlrp6	12.3858
Fer C 3	Nlrp6	11.882
Fer C 4	Nlrp6	11.3874
Fer C 5	Nlrp6	11.9365
Fer C 6	Nlrp6	14.1187
Fer C 7	Nlrp6	11.9085
Fer C 8	Nlrp6	12.0814
Fer-Co C 1	Nlrp6	12.6154
Fer-Co C 10	Nlrp6	12.3921
Fer-Co C 11	Nlrp6	12.5078
Fer-Co C 2	Nlrp6	13.0126
Fer-Co C 3	Nlrp6	12.8218
Fer-Co C 4	Nlrp6	12.6814
Fer-Co C 5	Nlrp6	12.7586
Fer-Co C 6	Nlrp6	13.8383
Fer-Co C 7	Nlrp6	14.7457
Fer-Co C 8	Nlrp6	12.091
Fer-Co C 9	Nlrp6	12.4619
Lab C 1	Nlrp6	11.9495
Lab C 10	Nlrp6	13.6193
Lab C 2	Nlrp6	13.0217
Lab C 3	Nlrp6	16.3701
Lab C 4	Nlrp6	14.123
Lab C 5	Nlrp6	13.3302
Lab C 6	Nlrp6	12.7444
Lab C 7	Nlrp6	12.4972
Lab C 8	Nlrp6	14.2503
Lab C 9	Nlrp6	13.4034
Co C 1	Nod1	16.2111
Co C 10	Nod1	17.039
Co C 11	Nod1	16.9302
Co C 2	Nod1	17.553
Co C 3	Nod1	17.0359
Co C 6	Nod1	18.4091
Co C 7	Nod1	15.945
Co C 8	Nod1	16.8442
Co C 9	Nod1	17.1363
Fer C 1	Nod1	18.5714
Fer C 2	Nod1	17.3563
Fer C 3	Nod1	16.6782
Fer C 4	Nod1	17.1121
Fer C 5	Nod1	16.929
Fer C 6	Nod1	20.179
Fer C 7	Nod1	17.7074
Fer C 8	Nod1	17.2999
Fer-Co C 1	Nod1	17.7714
Fer-Co C 10	Nod1	17.3918
Fer-Co C 11	Nod1	18.0538
Fer-Co C 2	Nod1	18.0216
Fer-Co C 3	Nod1	17.4296
Fer-Co C 4	Nod1	17.3902
Fer-Co C 5	Nod1	17.4307
Fer-Co C 6	Nod1	17.9413
Fer-Co C 7	Nod1	20.0054
Fer-Co C 8	Nod1	17.769
Fer-Co C 9	Nod1	16.9314
Lab C 1	Nod1	17.4745
Lab C 10	Nod1	17.7132
Lab C 2	Nod1	17.2102
Lab C 3	Nod1	21.4166
Lab C 4	Nod1	17.9962
Lab C 5	Nod1	17.5091
Lab C 6	Nod1	18.1073
Lab C 7	Nod1	18.1331
Lab C 8	Nod1	20.1959
Lab C 9	Nod1	18.5981
Co C 1	Nod2	18.9923
Co C 10	Nod2	19.433
Co C 11	Nod2	18.7083
Co C 2	Nod2	19.384
Co C 3	Nod2	19.6391
Co C 6	Nod2	19.8519
Co C 7	Nod2	18.0563
Co C 8	Nod2	19.0233
Co C 9	Nod2	18.8108
Fer C 1	Nod2	20.7134
Fer C 2	Nod2	20.038
Fer C 3	Nod2	19.5102
Fer C 4	Nod2	18.8821
Fer C 5	Nod2	19.8829
Fer C 6	Nod2	21.2534
Fer C 7	Nod2	19.3945
Fer C 8	Nod2	19.4714
Fer-Co C 1	Nod2	19.942
Fer-Co C 10	Nod2	18.5092
Fer-Co C 11	Nod2	18.8783
Fer-Co C 2	Nod2	20.3461
Fer-Co C 3	Nod2	19.6246
Fer-Co C 4	Nod2	20.0165
Fer-Co C 5	Nod2	20.298
Fer-Co C 6	Nod2	21.2169
Fer-Co C 7	Nod2	22.6978
Fer-Co C 8	Nod2	18.5901
Fer-Co C 9	Nod2	19.4586
Lab C 1	Nod2	19.55
Lab C 10	Nod2	21.4255
Lab C 2	Nod2	20.0793
Lab C 3	Nod2	24.3919
Lab C 4	Nod2	20.7174
Lab C 5	Nod2	19.5276
Lab C 6	Nod2	20.3114
Lab C 7	Nod2	20.8525
Lab C 8	Nod2	20.5695
Lab C 9	Nod2	21.0835
Co C 1	Nos2	15.9733
Co C 10	Nos2	15.5765
Co C 11	Nos2	16.5941
Co C 2	Nos2	15.7838
Co C 3	Nos2	15.4989
Co C 6	Nos2	17.6698
Co C 7	Nos2	14.8116
Co C 8	Nos2	15.4189
Co C 9	Nos2	16.1229
Fer C 1	Nos2	21.6971
Fer C 2	Nos2	18.2094
Fer C 3	Nos2	16.3603
Fer C 4	Nos2	18.271
Fer C 5	Nos2	16.541
Fer C 6	Nos2	18.2227
Fer C 7	Nos2	17.592
Fer C 8	Nos2	22.1454
Fer-Co C 1	Nos2	16.5082
Fer-Co C 10	Nos2	16.4515
Fer-Co C 11	Nos2	16.4893
Fer-Co C 2	Nos2	16.5835
Fer-Co C 3	Nos2	16.8685
Fer-Co C 4	Nos2	16.9013
Fer-Co C 5	Nos2	16.8275
Fer-Co C 6	Nos2	17.0104
Fer-Co C 7	Nos2	18.7824
Fer-Co C 8	Nos2	16.6309
Fer-Co C 9	Nos2	17.213
Lab C 1	Nos2	21.1659
Lab C 10	Nos2	20.368
Lab C 2	Nos2	20.6026
Lab C 4	Nos2	23.4196
Lab C 5	Nos2	20.2329
Lab C 6	Nos2	20.8821
Lab C 7	Nos2	21.2627
Lab C 8	Nos2	19.1547
Lab C 9	Nos2	22.1714
Co C 1	Nox1	14.9698
Co C 10	Nox1	16.6372
Co C 11	Nox1	16.8732
Co C 2	Nox1	17.3571
Co C 3	Nox1	17.4215
Co C 6	Nox1	16.9958
Co C 7	Nox1	15.3987
Co C 8	Nox1	15.9147
Co C 9	Nox1	16.3901
Fer C 1	Nox1	19.0295
Fer C 2	Nox1	19.7448
Fer C 3	Nox1	17.0141
Fer C 4	Nox1	18.4931
Fer C 5	Nox1	16.6264
Fer C 6	Nox1	19.6796
Fer C 7	Nox1	17.3278
Fer C 8	Nox1	17.8645
Fer-Co C 1	Nox1	16.7767
Fer-Co C 10	Nox1	16.6743
Fer-Co C 11	Nox1	16.1822
Fer-Co C 2	Nox1	16.6325
Fer-Co C 3	Nox1	16.0818
Fer-Co C 4	Nox1	16.2859
Fer-Co C 5	Nox1	16.4956
Fer-Co C 6	Nox1	17.8999
Fer-Co C 7	Nox1	18.1601
Fer-Co C 8	Nox1	16.6016
Fer-Co C 9	Nox1	15.047
Lab C 1	Nox1	18.3953
Lab C 10	Nox1	18.4073
Lab C 2	Nox1	18.0059
Lab C 3	Nox1	22.1831
Lab C 4	Nox1	19.2173
Lab C 5	Nox1	18.7496
Lab C 6	Nox1	18.4072
Lab C 7	Nox1	19.6955
Lab C 8	Nox1	17.7163
Lab C 9	Nox1	19.5691
Co C 1	Nqo1	14.1865
Co C 10	Nqo1	15.2514
Co C 11	Nqo1	14.7725
Co C 2	Nqo1	15.4226
Co C 3	Nqo1	16.0517
Co C 6	Nqo1	17.3302
Co C 7	Nqo1	13.4829
Co C 8	Nqo1	14.6442
Co C 9	Nqo1	15.2988
Fer C 1	Nqo1	15.3435
Fer C 2	Nqo1	15.2519
Fer C 3	Nqo1	14.9341
Fer C 4	Nqo1	14.5747
Fer C 5	Nqo1	14.6925
Fer C 6	Nqo1	17.6245
Fer C 7	Nqo1	14.6672
Fer C 8	Nqo1	14.6945
Fer-Co C 1	Nqo1	15.3549
Fer-Co C 10	Nqo1	15.184
Fer-Co C 11	Nqo1	15.2241
Fer-Co C 2	Nqo1	15.1116
Fer-Co C 3	Nqo1	15.266
Fer-Co C 4	Nqo1	15.2667
Fer-Co C 5	Nqo1	14.4947
Fer-Co C 6	Nqo1	15.9752
Fer-Co C 7	Nqo1	17.375
Fer-Co C 8	Nqo1	15.3219
Fer-Co C 9	Nqo1	15.0662
Lab C 1	Nqo1	14.653
Lab C 10	Nqo1	15.4725
Lab C 2	Nqo1	14.6472
Lab C 3	Nqo1	19.5627
Lab C 4	Nqo1	15.1754
Lab C 5	Nqo1	15.2694
Lab C 6	Nqo1	15.6719
Lab C 7	Nqo1	15.3448
Lab C 8	Nqo1	17.6124
Lab C 9	Nqo1	15.5707
Co C 1	Ocln	12.332
Co C 10	Ocln	12.5485
Co C 11	Ocln	12.0693
Co C 2	Ocln	13.0314
Co C 3	Ocln	12.5694
Co C 6	Ocln	13.2705
Co C 7	Ocln	11.7118
Co C 8	Ocln	11.8792
Co C 9	Ocln	12.1528
Fer C 1	Ocln	13.3787
Fer C 2	Ocln	12.4424
Fer C 3	Ocln	12.0092
Fer C 4	Ocln	12.1121
Fer C 5	Ocln	12.0491
Fer C 6	Ocln	13.6983
Fer C 7	Ocln	12.0989
Fer C 8	Ocln	12.5594
Fer-Co C 1	Ocln	12.6459
Fer-Co C 10	Ocln	11.8706
Fer-Co C 11	Ocln	12.0426
Fer-Co C 2	Ocln	12.7692
Fer-Co C 3	Ocln	12.2735
Fer-Co C 4	Ocln	12.3234
Fer-Co C 5	Ocln	12.3518
Fer-Co C 6	Ocln	12.7089
Fer-Co C 7	Ocln	14.0561
Fer-Co C 8	Ocln	12.1864
Fer-Co C 9	Ocln	12.4234
Lab C 1	Ocln	12.0827
Lab C 10	Ocln	12.234
Lab C 2	Ocln	12.2752
Lab C 3	Ocln	14.8573
Lab C 4	Ocln	12.6266
Lab C 5	Ocln	11.9151
Lab C 6	Ocln	12.4947
Lab C 7	Ocln	12.2603
Lab C 8	Ocln	13.8334
Lab C 9	Ocln	12.2908
Co C 1	Reg3b	12.271
Co C 10	Reg3b	9.60835
Co C 11	Reg3b	13.124
Co C 2	Reg3b	11.727
Co C 3	Reg3b	14.547
Co C 6	Reg3b	13.8649
Co C 7	Reg3b	8.09
Co C 8	Reg3b	13.1414
Co C 9	Reg3b	13.8482
Fer C 1	Reg3b	8.42298
Fer C 2	Reg3b	9.64514
Fer C 3	Reg3b	9.41952
Fer C 4	Reg3b	8.81121
Fer C 5	Reg3b	7.44256
Fer C 6	Reg3b	10.1305
Fer C 7	Reg3b	7.03733
Fer C 8	Reg3b	9.54908
Fer-Co C 1	Reg3b	11.5171
Fer-Co C 10	Reg3b	13.5668
Fer-Co C 11	Reg3b	14.3454
Fer-Co C 2	Reg3b	11.7371
Fer-Co C 3	Reg3b	12.1596
Fer-Co C 4	Reg3b	13.758
Fer-Co C 5	Reg3b	6.3163
Fer-Co C 6	Reg3b	14.0837
Fer-Co C 7	Reg3b	14.0258
Fer-Co C 8	Reg3b	14.0766
Fer-Co C 9	Reg3b	14.9488
Lab C 1	Reg3b	9.54197
Lab C 10	Reg3b	11.7534
Lab C 2	Reg3b	5.66639
Lab C 3	Reg3b	10.136
Lab C 4	Reg3b	8.31255
Lab C 5	Reg3b	9.83888
Lab C 6	Reg3b	10.1029
Lab C 7	Reg3b	7.86781
Lab C 8	Reg3b	15.038
Lab C 9	Reg3b	10.7708
Co C 1	Reg3g	13.6641
Co C 10	Reg3g	11.6802
Co C 11	Reg3g	13.8377
Co C 2	Reg3g	13.1884
Co C 3	Reg3g	15.2787
Co C 6	Reg3g	14.7528
Co C 7	Reg3g	10.1676
Co C 8	Reg3g	14.2703
Co C 9	Reg3g	14.4473
Fer C 1	Reg3g	10.5756
Fer C 2	Reg3g	12.3218
Fer C 3	Reg3g	11.9212
Fer C 4	Reg3g	10.7954
Fer C 5	Reg3g	9.96236
Fer C 6	Reg3g	12.1126
Fer C 7	Reg3g	9.57763
Fer C 8	Reg3g	11.7607
Fer-Co C 1	Reg3g	14.23
Fer-Co C 10	Reg3g	14.3245
Fer-Co C 11	Reg3g	14.7956
Fer-Co C 2	Reg3g	13.3462
Fer-Co C 3	Reg3g	14.2757
Fer-Co C 4	Reg3g	14.1122
Fer-Co C 5	Reg3g	9.27765
Fer-Co C 6	Reg3g	14.9952
Fer-Co C 7	Reg3g	15.2535
Fer-Co C 8	Reg3g	14.978
Fer-Co C 9	Reg3g	15.1095
Lab C 1	Reg3g	11.4491
Lab C 10	Reg3g	13.8598
Lab C 2	Reg3g	8.11967
Lab C 3	Reg3g	13.0417
Lab C 4	Reg3g	11.2879
Lab C 5	Reg3g	11.9009
Lab C 6	Reg3g	11.3675
Lab C 7	Reg3g	10.1231
Lab C 8	Reg3g	15.253
Lab C 9	Reg3g	13.2928
Co C 1	Retnlb	6.16372
Co C 10	Retnlb	7.06849
Co C 11	Retnlb	6.56919
Co C 2	Retnlb	7.24227
Co C 3	Retnlb	6.76044
Co C 6	Retnlb	7.53331
Co C 7	Retnlb	6.43189
Co C 8	Retnlb	6.02735
Co C 9	Retnlb	6.95611
Fer C 1	Retnlb	10.3485
Fer C 2	Retnlb	10.8186
Fer C 3	Retnlb	5.75983
Fer C 4	Retnlb	9.0763
Fer C 5	Retnlb	7.07759
Fer C 6	Retnlb	9.5351
Fer C 7	Retnlb	6.60686
Fer C 8	Retnlb	12.5028
Fer-Co C 1	Retnlb	6.96362
Fer-Co C 10	Retnlb	6.98582
Fer-Co C 11	Retnlb	7.06609
Fer-Co C 2	Retnlb	7.1019
Fer-Co C 3	Retnlb	5.98388
Fer-Co C 4	Retnlb	6.86731
Fer-Co C 5	Retnlb	6.84796
Fer-Co C 6	Retnlb	7.64506
Fer-Co C 7	Retnlb	8.55433
Fer-Co C 8	Retnlb	7.31187
Fer-Co C 9	Retnlb	5.72594
Lab C 1	Retnlb	12.0421
Lab C 10	Retnlb	13.5528
Lab C 2	Retnlb	9.522
Lab C 3	Retnlb	16.3527
Lab C 4	Retnlb	11.829
Lab C 5	Retnlb	12.8931
Lab C 6	Retnlb	12.5284
Lab C 7	Retnlb	11.7708
Lab C 8	Retnlb	7.66071
Lab C 9	Retnlb	12.5
Co C 1	Saa1	5.63344
Co C 10	Saa1	4.64065
Co C 11	Saa1	4.71027
Co C 2	Saa1	5.37414
Co C 3	Saa1	4.91596
Co C 6	Saa1	6.64066
Co C 7	Saa1	5.69388
Co C 8	Saa1	5.47663
Co C 9	Saa1	5.11547
Fer C 1	Saa1	4.78022
Fer C 2	Saa1	4.87739
Fer C 3	Saa1	4.72738
Fer C 4	Saa1	4.89219
Fer C 5	Saa1	4.98156
Fer C 6	Saa1	7.48825
Fer C 7	Saa1	4.86516
Fer C 8	Saa1	5.16932
Fer-Co C 1	Saa1	5.21559
Fer-Co C 10	Saa1	5.48909
Fer-Co C 11	Saa1	6.23531
Fer-Co C 2	Saa1	5.71962
Fer-Co C 3	Saa1	4.57763
Fer-Co C 4	Saa1	5.05927
Fer-Co C 5	Saa1	4.93892
Fer-Co C 6	Saa1	5.22031
Fer-Co C 7	Saa1	7.30911
Fer-Co C 8	Saa1	5.61125
Fer-Co C 9	Saa1	6.25321
Lab C 1	Saa1	5.05252
Lab C 10	Saa1	4.54894
Lab C 2	Saa1	4.9066
Lab C 3	Saa1	6.97696
Lab C 4	Saa1	5.3793
Lab C 5	Saa1	4.94492
Lab C 6	Saa1	6.59716
Lab C 7	Saa1	4.85425
Lab C 8	Saa1	7.81002
Lab C 9	Saa1	5.34834
Co C 1	Tbp	14.417
Co C 10	Tbp	14.657
Co C 11	Tbp	14.5078
Co C 2	Tbp	15.447
Co C 3	Tbp	15.0186
Co C 6	Tbp	15.5029
Co C 7	Tbp	14.1854
Co C 8	Tbp	14.6842
Co C 9	Tbp	14.7681
Fer C 1	Tbp	15.2653
Fer C 2	Tbp	14.7714
Fer C 3	Tbp	14.1291
Fer C 4	Tbp	14.5025
Fer C 5	Tbp	14.701
Fer C 6	Tbp	16.5812
Fer C 7	Tbp	14.3262
Fer C 8	Tbp	14.4731
Fer-Co C 1	Tbp	14.9791
Fer-Co C 10	Tbp	14.4579
Fer-Co C 11	Tbp	14.5085
Fer-Co C 2	Tbp	14.778
Fer-Co C 3	Tbp	14.5787
Fer-Co C 4	Tbp	15.0584
Fer-Co C 5	Tbp	14.8758
Fer-Co C 6	Tbp	15.4505
Fer-Co C 7	Tbp	16.7107
Fer-Co C 8	Tbp	14.3826
Fer-Co C 9	Tbp	14.4781
Lab C 1	Tbp	14.5783
Lab C 10	Tbp	15.1266
Lab C 2	Tbp	14.323
Lab C 3	Tbp	17.3698
Lab C 4	Tbp	14.8982
Lab C 5	Tbp	14.4452
Lab C 6	Tbp	14.9941
Lab C 7	Tbp	14.7033
Lab C 8	Tbp	16.1841
Lab C 9	Tbp	15.1538
Co C 1	Tgfb1	15.9305
Co C 10	Tgfb1	16.3826
Co C 11	Tgfb1	16.0508
Co C 2	Tgfb1	17.0033
Co C 3	Tgfb1	16.9026
Co C 6	Tgfb1	18.2946
Co C 7	Tgfb1	15.4955
Co C 8	Tgfb1	16.4359
Co C 9	Tgfb1	16.553
Fer C 1	Tgfb1	17.7976
Fer C 2	Tgfb1	17.2079
Fer C 3	Tgfb1	17.8107
Fer C 4	Tgfb1	16.318
Fer C 5	Tgfb1	17.3516
Fer C 6	Tgfb1	20.2943
Fer C 7	Tgfb1	17.5563
Fer C 8	Tgfb1	17.3652
Fer-Co C 1	Tgfb1	17.3808
Fer-Co C 10	Tgfb1	17.2732
Fer-Co C 11	Tgfb1	17.5499
Fer-Co C 2	Tgfb1	18.2433
Fer-Co C 3	Tgfb1	17.6884
Fer-Co C 4	Tgfb1	17.0887
Fer-Co C 5	Tgfb1	17.6358
Fer-Co C 6	Tgfb1	17.9042
Fer-Co C 7	Tgfb1	19.6449
Fer-Co C 8	Tgfb1	17.5982
Fer-Co C 9	Tgfb1	17.3636
Lab C 1	Tgfb1	17.5962
Lab C 10	Tgfb1	17.7634
Lab C 2	Tgfb1	17.1936
Lab C 3	Tgfb1	21.6936
Lab C 4	Tgfb1	17.9761
Lab C 5	Tgfb1	17.8414
Lab C 6	Tgfb1	19.2656
Lab C 7	Tgfb1	18.2153
Lab C 8	Tgfb1	19.2206
Lab C 9	Tgfb1	18.2878
Co C 1	Tjp1	13.997
Co C 10	Tjp1	13.9213
Co C 11	Tjp1	13.5064
Co C 2	Tjp1	14.7668
Co C 3	Tjp1	13.7178
Co C 6	Tjp1	16.2551
Co C 7	Tjp1	13.5855
Co C 8	Tjp1	13.8513
Co C 9	Tjp1	13.6476
Fer C 1	Tjp1	15.3529
Fer C 2	Tjp1	14.3313
Fer C 3	Tjp1	14.0312
Fer C 4	Tjp1	13.3548
Fer C 5	Tjp1	13.6855
Fer C 6	Tjp1	16.706
Fer C 7	Tjp1	15.1826
Fer C 8	Tjp1	14.3262
Fer-Co C 1	Tjp1	14.2943
Fer-Co C 10	Tjp1	14.0933
Fer-Co C 11	Tjp1	15.0188
Fer-Co C 2	Tjp1	14.9383
Fer-Co C 3	Tjp1	13.9942
Fer-Co C 4	Tjp1	14.1077
Fer-Co C 5	Tjp1	14.2571
Fer-Co C 6	Tjp1	14.656
Fer-Co C 7	Tjp1	17.567
Fer-Co C 8	Tjp1	14.2521
Fer-Co C 9	Tjp1	14.2416
Lab C 1	Tjp1	13.8647
Lab C 10	Tjp1	14.4775
Lab C 2	Tjp1	14.4347
Lab C 3	Tjp1	18.7505
Lab C 4	Tjp1	14.8941
Lab C 5	Tjp1	14.476
Lab C 6	Tjp1	15.5287
Lab C 7	Tjp1	14.365
Lab C 8	Tjp1	17.2838
Lab C 9	Tjp1	14.6417
Co C 1	Tlr2	15.684
Co C 10	Tlr2	14.8108
Co C 11	Tlr2	15.1232
Co C 2	Tlr2	16.1469
Co C 3	Tlr2	15.7256
Co C 6	Tlr2	16.6634
Co C 7	Tlr2	14.8415
Co C 8	Tlr2	14.8982
Co C 9	Tlr2	15.2494
Fer C 1	Tlr2	16.5835
Fer C 2	Tlr2	15.1719
Fer C 3	Tlr2	15.0864
Fer C 4	Tlr2	15.6277
Fer C 5	Tlr2	15.3958
Fer C 6	Tlr2	16.9499
Fer C 7	Tlr2	15.5709
Fer C 8	Tlr2	15.6702
Fer-Co C 1	Tlr2	16.0897
Fer-Co C 10	Tlr2	14.6819
Fer-Co C 11	Tlr2	15.3607
Fer-Co C 2	Tlr2	15.5043
Fer-Co C 3	Tlr2	16.2087
Fer-Co C 4	Tlr2	15.6073
Fer-Co C 5	Tlr2	15.8871
Fer-Co C 6	Tlr2	16.4001
Fer-Co C 7	Tlr2	17.8827
Fer-Co C 8	Tlr2	14.8395
Fer-Co C 9	Tlr2	15.744
Lab C 1	Tlr2	15.1844
Lab C 10	Tlr2	16.2043
Lab C 2	Tlr2	15.7915
Lab C 3	Tlr2	19.0877
Lab C 4	Tlr2	15.8853
Lab C 5	Tlr2	15.5752
Lab C 6	Tlr2	16.011
Lab C 7	Tlr2	15.3318
Lab C 8	Tlr2	17.678
Lab C 9	Tlr2	15.2765
Co C 1	Tlr4	14.8443
Co C 10	Tlr4	14.7473
Co C 11	Tlr4	14.8717
Co C 2	Tlr4	15.8032
Co C 3	Tlr4	14.7352
Co C 6	Tlr4	16.0905
Co C 7	Tlr4	14.2444
Co C 8	Tlr4	14.4245
Co C 9	Tlr4	15.0457
Fer C 1	Tlr4	16.8284
Fer C 2	Tlr4	15.2382
Fer C 3	Tlr4	14.2154
Fer C 4	Tlr4	15.2456
Fer C 5	Tlr4	14.5395
Fer C 6	Tlr4	17.2008
Fer C 7	Tlr4	15.5143
Fer C 8	Tlr4	15.5832
Fer-Co C 1	Tlr4	14.9119
Fer-Co C 10	Tlr4	14.3249
Fer-Co C 11	Tlr4	15.1912
Fer-Co C 2	Tlr4	15.0108
Fer-Co C 3	Tlr4	14.9678
Fer-Co C 4	Tlr4	15.2143
Fer-Co C 5	Tlr4	15.104
Fer-Co C 6	Tlr4	15.7825
Fer-Co C 7	Tlr4	18.0646
Fer-Co C 8	Tlr4	14.7719
Fer-Co C 9	Tlr4	14.9884
Lab C 1	Tlr4	15.3437
Lab C 10	Tlr4	15.652
Lab C 2	Tlr4	15.9407
Lab C 3	Tlr4	19.8303
Lab C 4	Tlr4	16.155
Lab C 5	Tlr4	15.1778
Lab C 6	Tlr4	15.9151
Lab C 7	Tlr4	15.3939
Lab C 8	Tlr4	17.294
Lab C 9	Tlr4	15.8403
Co C 1	Tlr5	18.0421
Co C 10	Tlr5	17.7978
Co C 11	Tlr5	17.6035
Co C 2	Tlr5	18.7239
Co C 3	Tlr5	19.103
Co C 6	Tlr5	19.2641
Co C 7	Tlr5	17.1424
Co C 8	Tlr5	17.7782
Co C 9	Tlr5	17.5654
Fer C 1	Tlr5	18.1249
Fer C 2	Tlr5	17.151
Fer C 3	Tlr5	16.95
Fer C 4	Tlr5	15.7651
Fer C 5	Tlr5	18.4452
Fer C 6	Tlr5	19.735
Fer C 7	Tlr5	16.3277
Fer C 8	Tlr5	16.7245
Fer-Co C 1	Tlr5	18.657
Fer-Co C 10	Tlr5	16.9077
Fer-Co C 11	Tlr5	17.1531
Fer-Co C 2	Tlr5	18.5341
Fer-Co C 3	Tlr5	19.0122
Fer-Co C 4	Tlr5	18.8794
Fer-Co C 5	Tlr5	19.3456
Fer-Co C 6	Tlr5	19.1061
Fer-Co C 7	Tlr5	19.4411
Fer-Co C 8	Tlr5	17.4943
Fer-Co C 9	Tlr5	18.4534
Lab C 1	Tlr5	16.9926
Lab C 10	Tlr5	18.0612
Lab C 2	Tlr5	16.946
Lab C 3	Tlr5	20.9754
Lab C 4	Tlr5	17.93
Lab C 5	Tlr5	17.0017
Lab C 6	Tlr5	17.2639
Lab C 7	Tlr5	17.2226
Lab C 8	Tlr5	18.3276
Lab C 9	Tlr5	17.6947
Co C 1	Zbp1	13.5235
Co C 10	Zbp1	13.6386
Co C 11	Zbp1	13.7436
Co C 2	Zbp1	14.1943
Co C 3	Zbp1	13.3992
Co C 6	Zbp1	14.2864
Co C 7	Zbp1	13.0982
Co C 8	Zbp1	13.0543
Co C 9	Zbp1	13.6618
Fer C 1	Zbp1	18.5428
Fer C 2	Zbp1	13.769
Fer C 3	Zbp1	13.6186
Fer C 4	Zbp1	13.1608
Fer C 5	Zbp1	13.8927
Fer C 6	Zbp1	15.6828
Fer C 7	Zbp1	15.2302
Fer C 8	Zbp1	16.7028
Fer-Co C 1	Zbp1	14.8768
Fer-Co C 10	Zbp1	14.192
Fer-Co C 11	Zbp1	14.1152
Fer-Co C 2	Zbp1	15.6053
Fer-Co C 3	Zbp1	14.4116
Fer-Co C 4	Zbp1	14.9969
Fer-Co C 5	Zbp1	15.3871
Fer-Co C 6	Zbp1	15.1421
Fer-Co C 7	Zbp1	16.7358
Fer-Co C 8	Zbp1	14.2929
Fer-Co C 9	Zbp1	14.4947
Lab C 1	Zbp1	17.5824
Lab C 10	Zbp1	17.6985
Lab C 2	Zbp1	16.818
Lab C 3	Zbp1	21.6019
Lab C 4	Zbp1	19.1473
Lab C 5	Zbp1	18.6904
Lab C 6	Zbp1	17.7392
Lab C 7	Zbp1	17.1777
Lab C 8	Zbp1	16.6327
Lab C 9	Zbp1	17.9567

## Sheet: C. Raw data small intestine
C
Sample name	Target	Cq Value
SI Co 1	Alpi	15.36
SI Co 10	Alpi	10.1683
SI Co 11	Alpi	10.0816
SI Co 12	Alpi	9.74778
SI Co 2	Alpi	11.1433
SI Co 3	Alpi	14.5609
SI Co 5	Alpi	11.1976
SI Co 7	Alpi	17.416
SI Co 8	Alpi	11.3322
SI Co 9	Alpi	9.48275
SI Fer 2	Alpi	11.1615
SI Fer 2	Alpi	13.0937
SI Fer 3	Alpi	10.9843
SI Fer 4	Alpi	10.7915
SI Fer 5	Alpi	10.5155
SI Fer 6	Alpi	10.2135
SI Fer 7	Alpi	12.6232
SI Fer 8	Alpi	12.4248
SI Fer 9	Alpi	12.7057
SI Fer-Co 1	Alpi	12.317
SI Fer-Co 10	Alpi	14.0633
SI Fer-Co 11	Alpi	14.3496
SI Fer-Co 12	Alpi	10.2714
SI Fer-Co 2	Alpi	12.3114
SI Fer-Co 3	Alpi	11.9011
SI Fer-Co 5	Alpi	13.1099
SI Fer-Co 6	Alpi	9.80056
SI Fer-Co 7	Alpi	13.3947
SI Fer-Co 8	Alpi	14.736
SI Fer-Co 9	Alpi	14.8831
SI Lab 1	Alpi	11.6878
SI Lab 10	Alpi	10.5272
SI Lab 11	Alpi	10.0247
SI Lab 12	Alpi	10.6481
SI Lab 3	Alpi	12.5094
SI Lab 4	Alpi	12.1356
SI Lab 5	Alpi	12.597
SI Lab 6	Alpi	12.127
SI Lab 7	Alpi	9.53249
SI Lab 8	Alpi	9.81517
SI Lab 9	Alpi	10.1064
SI Co 1	Ang4	13.184
SI Co 10	Ang4	10.3643
SI Co 11	Ang4	10.1363
SI Co 12	Ang4	10.3106
SI Co 2	Ang4	9.47783
SI Co 3	Ang4	11.6524
SI Co 5	Ang4	11.4771
SI Co 7	Ang4	16.8257
SI Co 8	Ang4	11.9818
SI Co 9	Ang4	9.70688
SI Fer 2	Ang4	11.3916
SI Fer 2	Ang4	13.0403
SI Fer 3	Ang4	11.5968
SI Fer 4	Ang4	11.956
SI Fer 5	Ang4	10.8379
SI Fer 6	Ang4	11.4514
SI Fer 7	Ang4	13.3353
SI Fer 8	Ang4	14.0832
SI Fer 9	Ang4	13.8467
SI Fer-Co 1	Ang4	10.962
SI Fer-Co 10	Ang4	12.9675
SI Fer-Co 11	Ang4	14.5583
SI Fer-Co 12	Ang4	11.1471
SI Fer-Co 2	Ang4	10.8549
SI Fer-Co 3	Ang4	9.66806
SI Fer-Co 5	Ang4	11.3631
SI Fer-Co 6	Ang4	9.31856
SI Fer-Co 7	Ang4	12.8482
SI Fer-Co 8	Ang4	15.0724
SI Fer-Co 9	Ang4	15.0362
SI Lab 1	Ang4	10.0177
SI Lab 10	Ang4	10.9538
SI Lab 11	Ang4	11.0754
SI Lab 12	Ang4	12.2887
SI Lab 3	Ang4	12.2089
SI Lab 4	Ang4	11.3274
SI Lab 5	Ang4	13.0031
SI Lab 6	Ang4	10.9523
SI Lab 7	Ang4	9.08427
SI Lab 8	Ang4	10.5539
SI Lab 9	Ang4	10.2079
SI Co 1	Cdh1	13.8522
SI Co 10	Cdh1	9.8726
SI Co 11	Cdh1	10.0306
SI Co 12	Cdh1	9.73522
SI Co 2	Cdh1	9.396
SI Co 3	Cdh1	12.38
SI Co 5	Cdh1	11.1853
SI Co 7	Cdh1	17.3938
SI Co 8	Cdh1	10.9771
SI Co 9	Cdh1	9.82276
SI Fer 2	Cdh1	11.0116
SI Fer 2	Cdh1	12.7643
SI Fer 3	Cdh1	11.1172
SI Fer 4	Cdh1	10.9751
SI Fer 5	Cdh1	11.2365
SI Fer 6	Cdh1	11.0661
SI Fer 7	Cdh1	13.5396
SI Fer 8	Cdh1	13.4871
SI Fer 9	Cdh1	13.0476
SI Fer-Co 1	Cdh1	11.3521
SI Fer-Co 10	Cdh1	14.0312
SI Fer-Co 11	Cdh1	14.4305
SI Fer-Co 12	Cdh1	10.5837
SI Fer-Co 2	Cdh1	11.5171
SI Fer-Co 3	Cdh1	11.2652
SI Fer-Co 5	Cdh1	12.4161
SI Fer-Co 6	Cdh1	9.56996
SI Fer-Co 7	Cdh1	12.956
SI Fer-Co 8	Cdh1	14.8555
SI Fer-Co 9	Cdh1	14.6542
SI Lab 1	Cdh1	11.3357
SI Lab 10	Cdh1	10.9014
SI Lab 11	Cdh1	10.3064
SI Lab 12	Cdh1	11.2273
SI Lab 3	Cdh1	12.3415
SI Lab 4	Cdh1	11.3538
SI Lab 5	Cdh1	12.0317
SI Lab 6	Cdh1	12.3881
SI Lab 7	Cdh1	9.82351
SI Lab 8	Cdh1	10.1306
SI Lab 9	Cdh1	10.359
SI Co 1	Clca1	15.1739
SI Co 10	Clca1	10.1643
SI Co 11	Clca1	10.6069
SI Co 12	Clca1	10.3198
SI Co 2	Clca1	9.64457
SI Co 3	Clca1	13.4091
SI Co 5	Clca1	11.7033
SI Co 7	Clca1	17.9416
SI Co 8	Clca1	11.9105
SI Co 9	Clca1	9.82701
SI Fer 2	Clca1	11.9524
SI Fer 2	Clca1	14.1906
SI Fer 3	Clca1	11.8
SI Fer 4	Clca1	12.3477
SI Fer 5	Clca1	12.3069
SI Fer 6	Clca1	11.6147
SI Fer 7	Clca1	15.0095
SI Fer 8	Clca1	14.9576
SI Fer 9	Clca1	14.1089
SI Fer-Co 1	Clca1	12.7253
SI Fer-Co 10	Clca1	15.343
SI Fer-Co 11	Clca1	14.9291
SI Fer-Co 12	Clca1	11.2031
SI Fer-Co 2	Clca1	13.0977
SI Fer-Co 3	Clca1	11.8507
SI Fer-Co 5	Clca1	13.521
SI Fer-Co 6	Clca1	9.80949
SI Fer-Co 7	Clca1	14.1233
SI Fer-Co 8	Clca1	16.1695
SI Fer-Co 9	Clca1	16.0455
SI Lab 1	Clca1	12.5771
SI Lab 10	Clca1	11.6361
SI Lab 11	Clca1	11.2347
SI Lab 12	Clca1	12.0855
SI Lab 3	Clca1	14.0548
SI Lab 4	Clca1	13.3322
SI Lab 5	Clca1	13.958
SI Lab 6	Clca1	14.062
SI Lab 7	Clca1	10.4516
SI Lab 8	Clca1	11.1195
SI Lab 9	Clca1	11.7394
SI Co 1	Defa24	10.3311
SI Co 10	Defa24	6.60865
SI Co 11	Defa24	6.25083
SI Co 12	Defa24	5.93882
SI Co 2	Defa24	6.18583
SI Co 3	Defa24	9.36835
SI Co 5	Defa24	7.555
SI Co 7	Defa24	12.8753
SI Co 8	Defa24	7.72603
SI Co 9	Defa24	6.25597
SI Fer 2	Defa24	8.0413
SI Fer 2	Defa24	9.62253
SI Fer 3	Defa24	8.78506
SI Fer 4	Defa24	8.79165
SI Fer 5	Defa24	7.2856
SI Fer 6	Defa24	5.75403
SI Fer 7	Defa24	7.9325
SI Fer 8	Defa24	8.96091
SI Fer 9	Defa24	8.7328
SI Fer-Co 1	Defa24	8.9552
SI Fer-Co 10	Defa24	8.87037
SI Fer-Co 11	Defa24	10.8884
SI Fer-Co 12	Defa24	7.38949
SI Fer-Co 2	Defa24	8.94031
SI Fer-Co 3	Defa24	8.15351
SI Fer-Co 5	Defa24	9.76604
SI Fer-Co 6	Defa24	5.65731
SI Fer-Co 7	Defa24	9.11117
SI Fer-Co 8	Defa24	10.3751
SI Fer-Co 9	Defa24	10.3392
SI Lab 1	Defa24	7.51581
SI Lab 10	Defa24	6.03135
SI Lab 11	Defa24	6.09564
SI Lab 12	Defa24	6.81799
SI Lab 3	Defa24	9.21067
SI Lab 4	Defa24	8.93455
SI Lab 5	Defa24	9.49468
SI Lab 6	Defa24	8.64587
SI Lab 7	Defa24	4.73364
SI Lab 8	Defa24	5.72524
SI Lab 9	Defa24	5.46408
SI Co 1	Duox2	15.9524
SI Co 10	Duox2	11.2324
SI Co 11	Duox2	12.0542
SI Co 12	Duox2	12.6085
SI Co 2	Duox2	11.5027
SI Co 3	Duox2	14.997
SI Co 5	Duox2	13.4193
SI Co 7	Duox2	18.7263
SI Co 8	Duox2	13.5026
SI Co 9	Duox2	11.2161
SI Fer 2	Duox2	15.0945
SI Fer 2	Duox2	15.4406
SI Fer 3	Duox2	13.7602
SI Fer 4	Duox2	14.5603
SI Fer 5	Duox2	14.3725
SI Fer 6	Duox2	13.6234
SI Fer 7	Duox2	18.071
SI Fer 8	Duox2	17.2642
SI Fer 9	Duox2	16.0052
SI Fer-Co 1	Duox2	13.3703
SI Fer-Co 10	Duox2	16.3113
SI Fer-Co 11	Duox2	15.6501
SI Fer-Co 12	Duox2	11.669
SI Fer-Co 2	Duox2	13.8153
SI Fer-Co 3	Duox2	13.0376
SI Fer-Co 5	Duox2	13.6276
SI Fer-Co 6	Duox2	11.9587
SI Fer-Co 7	Duox2	14.5346
SI Fer-Co 8	Duox2	16.8657
SI Fer-Co 9	Duox2	18.1678
SI Lab 1	Duox2	13.8073
SI Lab 10	Duox2	13.4465
SI Lab 11	Duox2	13.3318
SI Lab 12	Duox2	14.2327
SI Lab 3	Duox2	14.9964
SI Lab 4	Duox2	15.1105
SI Lab 5	Duox2	16.3315
SI Lab 6	Duox2	14.962
SI Lab 7	Duox2	12.5984
SI Lab 8	Duox2	12.6974
SI Lab 9	Duox2	14.648
SI Co 1	F11r	14.7993
SI Co 10	F11r	10.9478
SI Co 11	F11r	11.3368
SI Co 12	F11r	10.8807
SI Co 2	F11r	10.8714
SI Co 3	F11r	13.1203
SI Co 5	F11r	12.2479
SI Co 7	F11r	18.5234
SI Co 8	F11r	12.0032
SI Co 9	F11r	11.0438
SI Fer 2	F11r	11.6901
SI Fer 2	F11r	13.3362
SI Fer 3	F11r	11.8648
SI Fer 4	F11r	11.4212
SI Fer 5	F11r	11.782
SI Fer 6	F11r	11.736
SI Fer 7	F11r	13.9708
SI Fer 8	F11r	14.1375
SI Fer 9	F11r	13.9442
SI Fer-Co 1	F11r	12.7639
SI Fer-Co 10	F11r	15.0909
SI Fer-Co 11	F11r	15.5987
SI Fer-Co 12	F11r	11.8007
SI Fer-Co 2	F11r	12.6
SI Fer-Co 3	F11r	12.5007
SI Fer-Co 5	F11r	13.2429
SI Fer-Co 6	F11r	11.1951
SI Fer-Co 7	F11r	14.3992
SI Fer-Co 8	F11r	15.7283
SI Fer-Co 9	F11r	15.5763
SI Lab 1	F11r	12.3292
SI Lab 10	F11r	11.7656
SI Lab 11	F11r	11.1897
SI Lab 12	F11r	11.8463
SI Lab 3	F11r	12.9185
SI Lab 4	F11r	11.9659
SI Lab 5	F11r	12.699
SI Lab 6	F11r	12.7351
SI Lab 7	F11r	10.7193
SI Lab 8	F11r	10.7948
SI Lab 9	F11r	11.0425
SI Co 1	Fcgbp	12.2525
SI Co 10	Fcgbp	9.33898
SI Co 11	Fcgbp	10.1393
SI Co 12	Fcgbp	9.23087
SI Co 2	Fcgbp	9.30871
SI Co 3	Fcgbp	10.7873
SI Co 5	Fcgbp	10.5653
SI Co 7	Fcgbp	17.4392
SI Co 8	Fcgbp	10.4427
SI Co 9	Fcgbp	9.59254
SI Fer 2	Fcgbp	9.15003
SI Fer 2	Fcgbp	10.3972
SI Fer 3	Fcgbp	9.15021
SI Fer 4	Fcgbp	8.89255
SI Fer 5	Fcgbp	9.56073
SI Fer 6	Fcgbp	10.47
SI Fer 7	Fcgbp	13.3726
SI Fer 8	Fcgbp	13.2571
SI Fer 9	Fcgbp	12.7402
SI Fer-Co 1	Fcgbp	11.0048
SI Fer-Co 10	Fcgbp	15.1481
SI Fer-Co 11	Fcgbp	14.3475
SI Fer-Co 12	Fcgbp	10.197
SI Fer-Co 2	Fcgbp	10.758
SI Fer-Co 3	Fcgbp	10.6738
SI Fer-Co 5	Fcgbp	10.9228
SI Fer-Co 6	Fcgbp	9.68314
SI Fer-Co 7	Fcgbp	13.7349
SI Fer-Co 8	Fcgbp	15.1998
SI Fer-Co 9	Fcgbp	15.1765
SI Lab 1	Fcgbp	10.1031
SI Lab 10	Fcgbp	9.80783
SI Lab 11	Fcgbp	9.44523
SI Lab 12	Fcgbp	10.1152
SI Lab 3	Fcgbp	10.6114
SI Lab 4	Fcgbp	10.2266
SI Lab 5	Fcgbp	10.403
SI Lab 6	Fcgbp	10.9019
SI Lab 7	Fcgbp	9.25823
SI Lab 8	Fcgbp	9.38461
SI Lab 9	Fcgbp	9.92725
SI Co 1	Gapdh	10.4042
SI Co 10	Gapdh	7.50619
SI Co 11	Gapdh	7.58841
SI Co 12	Gapdh	7.29614
SI Co 2	Gapdh	7.18765
SI Co 3	Gapdh	9.07189
SI Co 5	Gapdh	8.63702
SI Co 7	Gapdh	15.4098
SI Co 8	Gapdh	8.48297
SI Co 9	Gapdh	7.37828
SI Fer 2	Gapdh	7.65405
SI Fer 2	Gapdh	9.20786
SI Fer 3	Gapdh	7.78778
SI Fer 4	Gapdh	7.67929
SI Fer 5	Gapdh	7.74858
SI Fer 6	Gapdh	8.42872
SI Fer 7	Gapdh	10.7585
SI Fer 8	Gapdh	10.6927
SI Fer 9	Gapdh	10.534
SI Fer-Co 1	Gapdh	8.45174
SI Fer-Co 10	Gapdh	11.6475
SI Fer-Co 11	Gapdh	12.3829
SI Fer-Co 12	Gapdh	8.09691
SI Fer-Co 2	Gapdh	8.12879
SI Fer-Co 3	Gapdh	7.96648
SI Fer-Co 5	Gapdh	8.98302
SI Fer-Co 6	Gapdh	7.67059
SI Fer-Co 7	Gapdh	10.5765
SI Fer-Co 8	Gapdh	12.5838
SI Fer-Co 9	Gapdh	12.5934
SI Lab 1	Gapdh	7.8516
SI Lab 10	Gapdh	8.40001
SI Lab 11	Gapdh	7.95557
SI Lab 12	Gapdh	8.55143
SI Lab 3	Gapdh	8.48635
SI Lab 4	Gapdh	7.85299
SI Lab 5	Gapdh	8.66426
SI Lab 6	Gapdh	8.56608
SI Lab 7	Gapdh	7.26421
SI Lab 8	Gapdh	7.29758
SI Lab 9	Gapdh	7.73189
SI Co 1	Gsdmc	20.1953
SI Co 10	Gsdmc	13.3816
SI Co 11	Gsdmc	13.001
SI Co 12	Gsdmc	13.5573
SI Co 2	Gsdmc	13.0996
SI Co 3	Gsdmc	17.3267
SI Co 5	Gsdmc	14.771
SI Co 7	Gsdmc	20.0901
SI Co 8	Gsdmc	15.728
SI Co 9	Gsdmc	12.3844
SI Fer 2	Gsdmc	16.3836
SI Fer 2	Gsdmc	17.7078
SI Fer 3	Gsdmc	15.7537
SI Fer 4	Gsdmc	17.6862
SI Fer 5	Gsdmc	16.8774
SI Fer 6	Gsdmc	15.5466
SI Fer 7	Gsdmc	19.3656
SI Fer 8	Gsdmc	19.4273
SI Fer 9	Gsdmc	18.2875
SI Fer-Co 1	Gsdmc	14.4858
SI Fer-Co 10	Gsdmc	17.9346
SI Fer-Co 11	Gsdmc	17.8319
SI Fer-Co 12	Gsdmc	13.1261
SI Fer-Co 2	Gsdmc	16.6502
SI Fer-Co 3	Gsdmc	13.8344
SI Fer-Co 5	Gsdmc	16.2237
SI Fer-Co 6	Gsdmc	11.9544
SI Fer-Co 7	Gsdmc	16.4663
SI Fer-Co 8	Gsdmc	19.691
SI Fer-Co 9	Gsdmc	21.4692
SI Lab 1	Gsdmc	14.9651
SI Lab 10	Gsdmc	14.9242
SI Lab 11	Gsdmc	14.2019
SI Lab 12	Gsdmc	16.462
SI Lab 3	Gsdmc	18.1098
SI Lab 4	Gsdmc	15.5681
SI Lab 5	Gsdmc	17.8384
SI Lab 6	Gsdmc	17.8581
SI Lab 7	Gsdmc	13.3273
SI Lab 8	Gsdmc	14.58
SI Lab 9	Gsdmc	14.7112
SI Co 1	Gsdmd	16.568
SI Co 10	Gsdmd	11.1806
SI Co 11	Gsdmd	11.6931
SI Co 12	Gsdmd	11.5084
SI Co 2	Gsdmd	12.3793
SI Co 3	Gsdmd	15.1684
SI Co 5	Gsdmd	13.3756
SI Co 7	Gsdmd	19.6159
SI Co 8	Gsdmd	13.1293
SI Co 9	Gsdmd	10.9261
SI Fer 2	Gsdmd	12.7877
SI Fer 2	Gsdmd	14.6258
SI Fer 3	Gsdmd	12.9051
SI Fer 4	Gsdmd	12.5083
SI Fer 5	Gsdmd	12.6151
SI Fer 6	Gsdmd	11.9774
SI Fer 7	Gsdmd	15.5426
SI Fer 8	Gsdmd	15.3153
SI Fer 9	Gsdmd	14.8119
SI Fer-Co 1	Gsdmd	13.5916
SI Fer-Co 10	Gsdmd	16.6637
SI Fer-Co 11	Gsdmd	16.2449
SI Fer-Co 12	Gsdmd	12.4316
SI Fer-Co 2	Gsdmd	13.9723
SI Fer-Co 3	Gsdmd	13.5793
SI Fer-Co 5	Gsdmd	14.6363
SI Fer-Co 6	Gsdmd	10.9834
SI Fer-Co 7	Gsdmd	15.1741
SI Fer-Co 8	Gsdmd	16.7944
SI Fer-Co 9	Gsdmd	16.7695
SI Lab 1	Gsdmd	13.4653
SI Lab 10	Gsdmd	12.8513
SI Lab 11	Gsdmd	12.4005
SI Lab 12	Gsdmd	13.0448
SI Lab 3	Gsdmd	14.9155
SI Lab 4	Gsdmd	14.5508
SI Lab 5	Gsdmd	14.335
SI Lab 6	Gsdmd	14.7966
SI Lab 7	Gsdmd	11.4908
SI Lab 8	Gsdmd	11.8917
SI Lab 9	Gsdmd	12.6622
SI Co 1	Hmox1	27.2062
SI Co 10	Hmox1	19.3572
SI Co 11	Hmox1	19.8659
SI Co 12	Hmox1	19.5103
SI Co 2	Hmox1	19.3898
SI Co 3	Hmox1	25.1286
SI Co 5	Hmox1	20.987
SI Co 8	Hmox1	21.6033
SI Co 9	Hmox1	18.7638
SI Fer 2	Hmox1	25.2296
SI Fer 2	Hmox1	27.2897
SI Fer 3	Hmox1	25.4857
SI Fer 4	Hmox1	26.0046
SI Fer 5	Hmox1	23.8818
SI Fer 6	Hmox1	20.1208
SI Fer 7	Hmox1	23.3531
SI Fer 8	Hmox1	25.1241
SI Fer 9	Hmox1	23.2873
SI Fer-Co 1	Hmox1	24.8874
SI Fer-Co 10	Hmox1	25.4343
SI Fer-Co 12	Hmox1	19.7094
SI Fer-Co 2	Hmox1	25.6709
SI Fer-Co 3	Hmox1	24.6888
SI Fer-Co 5	Hmox1	26.84
SI Fer-Co 6	Hmox1	19.7164
SI Fer-Co 7	Hmox1	21.2448
SI Fer-Co 8	Hmox1	26.0508
SI Lab 1	Hmox1	25.8819
SI Lab 10	Hmox1	21.0448
SI Lab 11	Hmox1	20.6491
SI Lab 12	Hmox1	20.702
SI Lab 3	Hmox1	27.0179
SI Lab 4	Hmox1	25.7679
SI Lab 5	Hmox1	27.068
SI Lab 6	Hmox1	26.4335
SI Lab 7	Hmox1	19.7776
SI Lab 8	Hmox1	20.4762
SI Lab 9	Hmox1	20.2383
SI Co 1	Il10	24.3644
SI Co 10	Il10	18.8172
SI Co 11	Il10	19.8619
SI Co 12	Il10	19.1937
SI Co 2	Il10	19.1806
SI Co 3	Il10	22.978
SI Co 5	Il10	21.9098
SI Co 8	Il10	19.929
SI Co 9	Il10	20.2783
SI Fer 2	Il10	26.7039
SI Fer 3	Il10	26.6486
SI Fer 4	Il10	25.7357
SI Fer 5	Il10	27.1139
SI Fer 6	Il10	21.6091
SI Fer 8	Il10	27.3796
SI Fer 9	Il10	24.688
SI Fer-Co 1	Il10	22.3479
SI Fer-Co 10	Il10	23.7028
SI Fer-Co 11	Il10	24.8012
SI Fer-Co 12	Il10	20.9937
SI Fer-Co 2	Il10	22.3624
SI Fer-Co 3	Il10	25.4296
SI Fer-Co 5	Il10	23.0242
SI Fer-Co 6	Il10	19.5247
SI Fer-Co 7	Il10	23.0972
SI Fer-Co 8	Il10	25.8905
SI Fer-Co 9	Il10	24.8241
SI Lab 10	Il10	25.044
SI Lab 11	Il10	21.5643
SI Lab 12	Il10	22.8903
SI Lab 4	Il10	26.4284
SI Lab 5	Il10	26.5665
SI Lab 7	Il10	20.1667
SI Lab 8	Il10	21.3088
SI Lab 9	Il10	23.4014
SI Co 1	Il18	15.9772
SI Co 10	Il18	12.6893
SI Co 11	Il18	13.8516
SI Co 12	Il18	12.9028
SI Co 2	Il18	13.1335
SI Co 3	Il18	14.4674
SI Co 5	Il18	13.9693
SI Co 7	Il18	20.3344
SI Co 8	Il18	14.2457
SI Co 9	Il18	13.404
SI Fer 2	Il18	12.0716
SI Fer 2	Il18	13.6591
SI Fer 3	Il18	12.3549
SI Fer 4	Il18	12.2138
SI Fer 5	Il18	12.397
SI Fer 6	Il18	12.9661
SI Fer 7	Il18	14.7406
SI Fer 8	Il18	14.9699
SI Fer 9	Il18	15.8991
SI Fer-Co 1	Il18	14.7871
SI Fer-Co 10	Il18	16.8131
SI Fer-Co 11	Il18	18.3832
SI Fer-Co 12	Il18	14.4498
SI Fer-Co 2	Il18	14.188
SI Fer-Co 3	Il18	13.5167
SI Fer-Co 5	Il18	14.5803
SI Fer-Co 6	Il18	13.1957
SI Fer-Co 7	Il18	16.7794
SI Fer-Co 8	Il18	18.1434
SI Fer-Co 9	Il18	18.5146
SI Lab 1	Il18	12.2723
SI Lab 10	Il18	12.1922
SI Lab 11	Il18	12.0436
SI Lab 12	Il18	13.3453
SI Lab 3	Il18	12.4651
SI Lab 4	Il18	12.0219
SI Lab 5	Il18	13.0035
SI Lab 6	Il18	12.7418
SI Lab 7	Il18	11.2222
SI Lab 8	Il18	11.4681
SI Lab 9	Il18	12.0376
SI Co 1	Il1b	19.1061
SI Co 10	Il1b	16.1175
SI Co 11	Il1b	16.4218
SI Co 12	Il1b	15.3668
SI Co 2	Il1b	16.5721
SI Co 3	Il1b	17.1404
SI Co 5	Il1b	16.932
SI Co 7	Il1b	23.0934
SI Co 8	Il1b	16.5434
SI Co 9	Il1b	16.2693
SI Fer 2	Il1b	16.1895
SI Fer 2	Il1b	18.1358
SI Fer 3	Il1b	16.1471
SI Fer 4	Il1b	16.6586
SI Fer 5	Il1b	16.7283
SI Fer 6	Il1b	16.166
SI Fer 7	Il1b	19.3258
SI Fer 8	Il1b	18.7495
SI Fer 9	Il1b	19.0985
SI Fer-Co 1	Il1b	16.7584
SI Fer-Co 10	Il1b	19.5921
SI Fer-Co 11	Il1b	20.4768
SI Fer-Co 12	Il1b	15.9027
SI Fer-Co 2	Il1b	16.7572
SI Fer-Co 3	Il1b	19.0677
SI Fer-Co 5	Il1b	17.2096
SI Fer-Co 6	Il1b	15.9533
SI Fer-Co 7	Il1b	20.0975
SI Fer-Co 8	Il1b	20.2842
SI Fer-Co 9	Il1b	20.6106
SI Lab 1	Il1b	17.2222
SI Lab 10	Il1b	17.0282
SI Lab 11	Il1b	15.9852
SI Lab 12	Il1b	16.2873
SI Lab 3	Il1b	17.5788
SI Lab 4	Il1b	16.2757
SI Lab 5	Il1b	16.5463
SI Lab 6	Il1b	17.4693
SI Lab 7	Il1b	15.7716
SI Lab 8	Il1b	16.2129
SI Lab 9	Il1b	16.0803
SI Co 10	Il25	24.7229
SI Co 12	Il25	25.7042
SI Co 2	Il25	23.1584
SI Co 3	Il25	25.0758
SI Co 8	Il25	25.836
SI Co 9	Il25	26.331
SI Fer 2	Il25	24.0939
SI Fer 4	Il25	25.1601
SI Fer 8	Il25	25.1944
SI Fer-Co 1	Il25	24.3417
SI Fer-Co 10	Il25	26.1724
SI Fer-Co 12	Il25	26.8635
SI Fer-Co 3	Il25	24.4767
SI Fer-Co 5	Il25	24.9682
SI Lab 1	Il25	24.2252
SI Lab 12	Il25	23.416
SI Lab 3	Il25	23.0408
SI Lab 6	Il25	23.1556
SI Lab 7	Il25	24.8103
SI Lab 8	Il25	23.9414
SI Lab 9	Il25	24.5159
SI Co 1	Itln1	13.2285
SI Co 10	Itln1	11.0806
SI Co 11	Itln1	11.1206
SI Co 12	Itln1	10.8115
SI Co 2	Itln1	9.8456
SI Co 3	Itln1	12.4168
SI Co 5	Itln1	11.9605
SI Co 7	Itln1	18.1602
SI Co 8	Itln1	12.2543
SI Co 9	Itln1	11.0788
SI Fer 2	Itln1	11.0939
SI Fer 2	Itln1	12.5762
SI Fer 3	Itln1	11.2001
SI Fer 4	Itln1	11.2163
SI Fer 5	Itln1	10.8436
SI Fer 6	Itln1	11.2538
SI Fer 7	Itln1	12.6192
SI Fer 8	Itln1	13.6211
SI Fer 9	Itln1	13.462
SI Fer-Co 1	Itln1	11.6504
SI Fer-Co 10	Itln1	14.3824
SI Fer-Co 11	Itln1	15.8361
SI Fer-Co 12	Itln1	11.7157
SI Fer-Co 2	Itln1	11.5046
SI Fer-Co 3	Itln1	11.4127
SI Fer-Co 5	Itln1	12.574
SI Fer-Co 6	Itln1	10.6211
SI Fer-Co 7	Itln1	13.4761
SI Fer-Co 8	Itln1	15.1448
SI Fer-Co 9	Itln1	14.8905
SI Lab 1	Itln1	10.1006
SI Lab 10	Itln1	10.5887
SI Lab 11	Itln1	10.9209
SI Lab 12	Itln1	11.8768
SI Lab 3	Itln1	12.5588
SI Lab 4	Itln1	11.793
SI Lab 5	Itln1	12.7027
SI Lab 6	Itln1	11.4866
SI Lab 7	Itln1	9.19472
SI Lab 8	Itln1	9.69204
SI Lab 9	Itln1	9.56975
SI Co 1	Lcn2	23.7737
SI Co 10	Lcn2	21.7114
SI Co 11	Lcn2	22.8867
SI Co 12	Lcn2	24.0667
SI Co 2	Lcn2	19.5498
SI Co 3	Lcn2	25.2548
SI Co 5	Lcn2	25.2412
SI Co 8	Lcn2	23.9731
SI Co 9	Lcn2	24.725
SI Fer 3	Lcn2	26.6605
SI Fer 4	Lcn2	24.5512
SI Fer 5	Lcn2	24.3492
SI Fer 9	Lcn2	26.3069
SI Fer-Co 1	Lcn2	24.9567
SI Fer-Co 12	Lcn2	26.3219
SI Fer-Co 3	Lcn2	25.8232
SI Fer-Co 5	Lcn2	24.5447
SI Fer-Co 6	Lcn2	23.6874
SI Fer-Co 7	Lcn2	27.7569
SI Fer-Co 9	Lcn2	27.0901
SI Lab 1	Lcn2	25.1284
SI Lab 10	Lcn2	24.1956
SI Lab 11	Lcn2	25.6132
SI Lab 12	Lcn2	27.5795
SI Lab 6	Lcn2	26.2393
SI Lab 7	Lcn2	24.1689
SI Lab 8	Lcn2	26.5088
SI Lab 9	Lcn2	26.9364
SI Co 1	Muc2	12.6564
SI Co 10	Muc2	9.27018
SI Co 11	Muc2	10.0459
SI Co 12	Muc2	9.31921
SI Co 2	Muc2	8.65594
SI Co 3	Muc2	11.0353
SI Co 5	Muc2	10.8813
SI Co 7	Muc2	17.3046
SI Co 8	Muc2	10.7474
SI Co 9	Muc2	9.73222
SI Fer 2	Muc2	9.7915
SI Fer 2	Muc2	11.4938
SI Fer 3	Muc2	10.2294
SI Fer 4	Muc2	10.1222
SI Fer 5	Muc2	10.5131
SI Fer 6	Muc2	10.5695
SI Fer 7	Muc2	13.2604
SI Fer 8	Muc2	13.6747
SI Fer 9	Muc2	12.8201
SI Fer-Co 1	Muc2	11.3744
SI Fer-Co 10	Muc2	14.1873
SI Fer-Co 11	Muc2	14.4325
SI Fer-Co 12	Muc2	10.3962
SI Fer-Co 2	Muc2	11.2476
SI Fer-Co 3	Muc2	10.6781
SI Fer-Co 5	Muc2	11.332
SI Fer-Co 6	Muc2	9.56181
SI Fer-Co 7	Muc2	13.4765
SI Fer-Co 8	Muc2	15.0918
SI Fer-Co 9	Muc2	15.1958
SI Lab 1	Muc2	10.458
SI Lab 10	Muc2	10.1064
SI Lab 11	Muc2	9.74179
SI Lab 12	Muc2	10.5839
SI Lab 3	Muc2	11.4455
SI Lab 4	Muc2	10.4367
SI Lab 5	Muc2	11.3105
SI Lab 6	Muc2	11.5109
SI Lab 7	Muc2	9.24533
SI Lab 8	Muc2	9.52595
SI Lab 9	Muc2	9.96351
SI Co 1	Muc3	13.4532
SI Co 10	Muc3	9.16413
SI Co 11	Muc3	9.55541
SI Co 12	Muc3	9.2111
SI Co 2	Muc3	9.71779
SI Co 3	Muc3	12.1189
SI Co 5	Muc3	10.9629
SI Co 7	Muc3	16.9954
SI Co 8	Muc3	11.3023
SI Co 9	Muc3	9.29834
SI Fer 2	Muc3	8.71726
SI Fer 2	Muc3	10.7694
SI Fer 3	Muc3	8.87677
SI Fer 4	Muc3	8.98076
SI Fer 5	Muc3	9.01847
SI Fer 6	Muc3	8.79491
SI Fer 7	Muc3	11.6591
SI Fer 8	Muc3	11.2448
SI Fer 9	Muc3	12.5736
SI Fer-Co 1	Muc3	11.1561
SI Fer-Co 10	Muc3	13.4841
SI Fer-Co 11	Muc3	13.7119
SI Fer-Co 12	Muc3	10.194
SI Fer-Co 2	Muc3	10.9652
SI Fer-Co 3	Muc3	10.2175
SI Fer-Co 5	Muc3	11.3973
SI Fer-Co 6	Muc3	8.86792
SI Fer-Co 7	Muc3	12.8891
SI Fer-Co 8	Muc3	14.1641
SI Fer-Co 9	Muc3	14.9537
SI Lab 1	Muc3	9.49935
SI Lab 10	Muc3	9.79309
SI Lab 11	Muc3	9.41146
SI Lab 12	Muc3	9.94744
SI Lab 3	Muc3	10.7885
SI Lab 4	Muc3	10.1052
SI Lab 5	Muc3	10.669
SI Lab 6	Muc3	10.6604
SI Lab 7	Muc3	8.73792
SI Lab 8	Muc3	9.52855
SI Lab 9	Muc3	9.45352
SI Co 1	Mylk	13.8596
SI Co 10	Mylk	11.1359
SI Co 11	Mylk	11.0636
SI Co 12	Mylk	10.719
SI Co 2	Mylk	11.3465
SI Co 3	Mylk	12.413
SI Co 5	Mylk	12.6201
SI Co 7	Mylk	18.6835
SI Co 8	Mylk	12.2047
SI Co 9	Mylk	10.9398
SI Fer 2	Mylk	10.8584
SI Fer 2	Mylk	12.2107
SI Fer 3	Mylk	11.3744
SI Fer 4	Mylk	11.2952
SI Fer 5	Mylk	10.6498
SI Fer 6	Mylk	11.771
SI Fer 7	Mylk	15.0238
SI Fer 8	Mylk	15.1937
SI Fer 9	Mylk	14.1948
SI Fer-Co 1	Mylk	11.9988
SI Fer-Co 10	Mylk	15.4692
SI Fer-Co 11	Mylk	15.9293
SI Fer-Co 12	Mylk	12.0762
SI Fer-Co 2	Mylk	11.9864
SI Fer-Co 3	Mylk	11.1524
SI Fer-Co 5	Mylk	12.1368
SI Fer-Co 6	Mylk	11.2076
SI Fer-Co 7	Mylk	14.9138
SI Fer-Co 8	Mylk	16.5462
SI Fer-Co 9	Mylk	16.5516
SI Lab 1	Mylk	11.2203
SI Lab 10	Mylk	11.9325
SI Lab 11	Mylk	11.3916
SI Lab 12	Mylk	12.2265
SI Lab 3	Mylk	11.6253
SI Lab 4	Mylk	10.7908
SI Lab 5	Mylk	11.8696
SI Lab 6	Mylk	11.8629
SI Lab 7	Mylk	10.8615
SI Lab 8	Mylk	11.1559
SI Lab 9	Mylk	11.5855
SI Co 1	Nlrp6	14.9294
SI Co 10	Nlrp6	13.1575
SI Co 11	Nlrp6	12.7735
SI Co 12	Nlrp6	12.306
SI Co 2	Nlrp6	11.9517
SI Co 3	Nlrp6	13.4068
SI Co 5	Nlrp6	13.7767
SI Co 7	Nlrp6	20.9942
SI Co 8	Nlrp6	13.9277
SI Co 9	Nlrp6	12.6345
SI Fer 2	Nlrp6	12.3642
SI Fer 2	Nlrp6	13.6507
SI Fer 3	Nlrp6	12.0241
SI Fer 4	Nlrp6	11.6944
SI Fer 5	Nlrp6	12.6625
SI Fer 6	Nlrp6	14.2698
SI Fer 7	Nlrp6	16.8666
SI Fer 8	Nlrp6	16.5004
SI Fer 9	Nlrp6	16.3819
SI Fer-Co 1	Nlrp6	12.6888
SI Fer-Co 10	Nlrp6	17.9395
SI Fer-Co 11	Nlrp6	18.2933
SI Fer-Co 12	Nlrp6	13.9737
SI Fer-Co 2	Nlrp6	12.6929
SI Fer-Co 3	Nlrp6	12.5071
SI Fer-Co 5	Nlrp6	13.5321
SI Fer-Co 6	Nlrp6	12.339
SI Fer-Co 7	Nlrp6	15.9425
SI Fer-Co 8	Nlrp6	18.1221
SI Fer-Co 9	Nlrp6	18.2159
SI Lab 1	Nlrp6	11.9461
SI Lab 10	Nlrp6	14.3017
SI Lab 11	Nlrp6	13.3073
SI Lab 12	Nlrp6	15.0031
SI Lab 3	Nlrp6	13.6205
SI Lab 4	Nlrp6	12.7429
SI Lab 5	Nlrp6	13.1663
SI Lab 6	Nlrp6	13.7697
SI Lab 7	Nlrp6	12.435
SI Lab 8	Nlrp6	12.6787
SI Lab 9	Nlrp6	12.7171
SI Co 1	Nod1	20.2199
SI Co 10	Nod1	16.9422
SI Co 11	Nod1	17.0972
SI Co 12	Nod1	16.6768
SI Co 2	Nod1	16.378
SI Co 3	Nod1	19.3772
SI Co 5	Nod1	18.7263
SI Co 7	Nod1	24.8371
SI Co 8	Nod1	18.4979
SI Co 9	Nod1	17.073
SI Fer 2	Nod1	18.3421
SI Fer 2	Nod1	20.8481
SI Fer 3	Nod1	18.9133
SI Fer 4	Nod1	18.9524
SI Fer 5	Nod1	18.7558
SI Fer 6	Nod1	18.4628
SI Fer 7	Nod1	21.2633
SI Fer 8	Nod1	21.8802
SI Fer 9	Nod1	20.7053
SI Fer-Co 1	Nod1	18.1261
SI Fer-Co 10	Nod1	21.6043
SI Fer-Co 11	Nod1	23.8931
SI Fer-Co 12	Nod1	17.8231
SI Fer-Co 2	Nod1	18.7917
SI Fer-Co 3	Nod1	18.2424
SI Fer-Co 5	Nod1	19.1272
SI Fer-Co 6	Nod1	16.7457
SI Fer-Co 7	Nod1	20.5116
SI Fer-Co 8	Nod1	23.2326
SI Fer-Co 9	Nod1	22.6352
SI Lab 1	Nod1	18.8233
SI Lab 10	Nod1	18.901
SI Lab 11	Nod1	18.5931
SI Lab 12	Nod1	19.9923
SI Lab 3	Nod1	20.2632
SI Lab 4	Nod1	19.1953
SI Lab 5	Nod1	19.6743
SI Lab 6	Nod1	19.6241
SI Lab 7	Nod1	17.6985
SI Lab 8	Nod1	17.9321
SI Lab 9	Nod1	18.4945
SI Co 1	Nod2	22.1695
SI Co 10	Nod2	20.0107
SI Co 11	Nod2	20.1358
SI Co 12	Nod2	19.6321
SI Co 2	Nod2	18.4725
SI Co 3	Nod2	21.0045
SI Co 5	Nod2	21.0529
SI Co 8	Nod2	21.5863
SI Co 9	Nod2	20.5044
SI Fer 2	Nod2	21.1878
SI Fer 2	Nod2	23.0686
SI Fer 3	Nod2	20.8452
SI Fer 4	Nod2	20.6815
SI Fer 5	Nod2	20.8113
SI Fer 6	Nod2	24.1043
SI Fer 7	Nod2	26.8109
SI Fer 8	Nod2	23.6345
SI Fer 9	Nod2	23.2475
SI Fer-Co 1	Nod2	20.675
SI Fer-Co 10	Nod2	23.3059
SI Fer-Co 11	Nod2	23.1243
SI Fer-Co 12	Nod2	21.0169
SI Fer-Co 2	Nod2	20.1416
SI Fer-Co 3	Nod2	21.6757
SI Fer-Co 5	Nod2	21.7206
SI Fer-Co 6	Nod2	19.3711
SI Fer-Co 7	Nod2	23.8229
SI Fer-Co 8	Nod2	23.3591
SI Fer-Co 9	Nod2	22.8633
SI Lab 1	Nod2	21.7036
SI Lab 10	Nod2	20.8102
SI Lab 11	Nod2	20.5417
SI Lab 12	Nod2	21.9781
SI Lab 3	Nod2	22.0538
SI Lab 4	Nod2	20.9068
SI Lab 5	Nod2	22.7419
SI Lab 6	Nod2	22.2143
SI Lab 7	Nod2	21.0648
SI Lab 8	Nod2	20.5765
SI Lab 9	Nod2	20.9597
SI Co 1	Nos2	19.892
SI Co 10	Nos2	15.7102
SI Co 11	Nos2	16.6134
SI Co 12	Nos2	16.3332
SI Co 2	Nos2	15.3996
SI Co 3	Nos2	18.9862
SI Co 5	Nos2	18.161
SI Co 7	Nos2	24.3544
SI Co 8	Nos2	17.5692
SI Co 9	Nos2	16.8937
SI Fer 2	Nos2	18.7329
SI Fer 2	Nos2	19.4739
SI Fer 3	Nos2	17.3122
SI Fer 4	Nos2	18.1861
SI Fer 5	Nos2	17.8626
SI Fer 6	Nos2	18.7885
SI Fer 7	Nos2	19.8878
SI Fer 8	Nos2	23.3829
SI Fer 9	Nos2	21.3639
SI Fer-Co 1	Nos2	18.7457
SI Fer-Co 10	Nos2	20.9861
SI Fer-Co 11	Nos2	21.373
SI Fer-Co 12	Nos2	18.1026
SI Fer-Co 2	Nos2	18.5715
SI Fer-Co 3	Nos2	18.2588
SI Fer-Co 5	Nos2	18.4453
SI Fer-Co 6	Nos2	17.0854
SI Fer-Co 7	Nos2	20.348
SI Fer-Co 8	Nos2	22.035
SI Fer-Co 9	Nos2	21.4032
SI Lab 1	Nos2	18.8427
SI Lab 10	Nos2	17.1724
SI Lab 11	Nos2	17.1375
SI Lab 12	Nos2	19.8366
SI Lab 3	Nos2	19.8887
SI Lab 4	Nos2	19.8602
SI Lab 5	Nos2	20.1706
SI Lab 6	Nos2	18.326
SI Lab 7	Nos2	16.5989
SI Lab 8	Nos2	16.3312
SI Lab 9	Nos2	17.9977
SI Co 1	Nox1	20.4744
SI Co 10	Nox1	18.4572
SI Co 11	Nox1	18.5573
SI Co 12	Nox1	19.232
SI Co 2	Nox1	17.3807
SI Co 3	Nox1	19.748
SI Co 5	Nox1	20.9747
SI Co 8	Nox1	19.5757
SI Co 9	Nox1	19.2344
SI Fer 2	Nox1	20.1087
SI Fer 2	Nox1	22.506
SI Fer 3	Nox1	21.2382
SI Fer 4	Nox1	20.7525
SI Fer 5	Nox1	20.7461
SI Fer 6	Nox1	23.235
SI Fer 7	Nox1	26.9569
SI Fer 9	Nox1	21.8748
SI Fer-Co 1	Nox1	18.6478
SI Fer-Co 10	Nox1	22.7007
SI Fer-Co 11	Nox1	23.4013
SI Fer-Co 12	Nox1	19.1159
SI Fer-Co 2	Nox1	19.0551
SI Fer-Co 3	Nox1	18.9096
SI Fer-Co 5	Nox1	18.6823
SI Fer-Co 6	Nox1	21.0439
SI Fer-Co 7	Nox1	23.0679
SI Fer-Co 8	Nox1	23.6544
SI Fer-Co 9	Nox1	23.1684
SI Lab 1	Nox1	20.2869
SI Lab 10	Nox1	20.2474
SI Lab 11	Nox1	19.506
SI Lab 12	Nox1	20.6945
SI Lab 3	Nox1	19.3846
SI Lab 4	Nox1	18.0278
SI Lab 5	Nox1	19.8046
SI Lab 6	Nox1	19.6145
SI Lab 7	Nox1	19.0816
SI Lab 8	Nox1	18.9452
SI Lab 9	Nox1	22.4895
SI Co 1	Nqo1	17.6469
SI Co 10	Nqo1	14.4688
SI Co 11	Nqo1	14.6658
SI Co 12	Nqo1	13.8541
SI Co 2	Nqo1	13.7013
SI Co 3	Nqo1	16.6801
SI Co 5	Nqo1	15.8942
SI Co 7	Nqo1	21.0563
SI Co 8	Nqo1	15.704
SI Co 9	Nqo1	14.4007
SI Fer 2	Nqo1	15.0709
SI Fer 2	Nqo1	16.7674
SI Fer 3	Nqo1	15.3029
SI Fer 4	Nqo1	15.1925
SI Fer 5	Nqo1	14.5667
SI Fer 6	Nqo1	15.0337
SI Fer 7	Nqo1	17.5221
SI Fer 8	Nqo1	17.7931
SI Fer 9	Nqo1	17.8711
SI Fer-Co 1	Nqo1	15.8043
SI Fer-Co 10	Nqo1	17.9087
SI Fer-Co 11	Nqo1	19.2223
SI Fer-Co 12	Nqo1	14.8118
SI Fer-Co 2	Nqo1	16.1289
SI Fer-Co 3	Nqo1	14.9354
SI Fer-Co 5	Nqo1	16.419
SI Fer-Co 6	Nqo1	14.3338
SI Fer-Co 7	Nqo1	17.3416
SI Fer-Co 8	Nqo1	18.7548
SI Fer-Co 9	Nqo1	19.5278
SI Lab 1	Nqo1	14.9702
SI Lab 10	Nqo1	14.5913
SI Lab 11	Nqo1	14.0694
SI Lab 12	Nqo1	15.4042
SI Lab 3	Nqo1	15.7595
SI Lab 4	Nqo1	14.7157
SI Lab 5	Nqo1	15.6205
SI Lab 6	Nqo1	15.8409
SI Lab 7	Nqo1	13.1923
SI Lab 8	Nqo1	13.5737
SI Lab 9	Nqo1	14.2178
SI Co 1	Ocln	14.3498
SI Co 10	Ocln	13.2414
SI Co 11	Ocln	13.4128
SI Co 12	Ocln	13.0929
SI Co 2	Ocln	13.5733
SI Co 3	Ocln	12.8747
SI Co 5	Ocln	14.6106
SI Co 7	Ocln	21.8068
SI Co 8	Ocln	14.1811
SI Co 9	Ocln	13.1059
SI Fer 2	Ocln	11.5732
SI Fer 2	Ocln	12.691
SI Fer 3	Ocln	11.798
SI Fer 4	Ocln	11.2107
SI Fer 5	Ocln	11.7251
SI Fer 6	Ocln	14.6766
SI Fer 7	Ocln	16.8917
SI Fer 8	Ocln	16.5762
SI Fer 9	Ocln	16.4863
SI Fer-Co 1	Ocln	12.3786
SI Fer-Co 10	Ocln	17.5894
SI Fer-Co 11	Ocln	18.059
SI Fer-Co 12	Ocln	13.8961
SI Fer-Co 2	Ocln	12.2048
SI Fer-Co 3	Ocln	12.5256
SI Fer-Co 5	Ocln	12.3004
SI Fer-Co 6	Ocln	13.5487
SI Fer-Co 7	Ocln	16.724
SI Fer-Co 8	Ocln	18.5642
SI Fer-Co 9	Ocln	18.6172
SI Lab 1	Ocln	11.8286
SI Lab 10	Ocln	13.6137
SI Lab 11	Ocln	13.1594
SI Lab 12	Ocln	13.6932
SI Lab 3	Ocln	12.2103
SI Lab 4	Ocln	11.2722
SI Lab 5	Ocln	11.982
SI Lab 6	Ocln	12.1256
SI Lab 7	Ocln	12.9389
SI Lab 8	Ocln	12.8956
SI Lab 9	Ocln	13.0969
SI Co 1	Reg3b	7.25248
SI Co 10	Reg3b	4.72929
SI Co 11	Reg3b	6.22203
SI Co 12	Reg3b	6.17423
SI Co 2	Reg3b	4.99588
SI Co 3	Reg3b	6.96364
SI Co 5	Reg3b	6.84153
SI Co 7	Reg3b	12.5391
SI Co 8	Reg3b	6.71456
SI Co 9	Reg3b	5.87998
SI Fer 2	Reg3b	5.78932
SI Fer 2	Reg3b	6.17025
SI Fer 3	Reg3b	6.23411
SI Fer 4	Reg3b	6.6824
SI Fer 5	Reg3b	6.06916
SI Fer 6	Reg3b	6.02031
SI Fer 7	Reg3b	7.91724
SI Fer 8	Reg3b	9.33037
SI Fer 9	Reg3b	8.58591
SI Fer-Co 1	Reg3b	8.22781
SI Fer-Co 10	Reg3b	9.42501
SI Fer-Co 11	Reg3b	11.0947
SI Fer-Co 12	Reg3b	6.91493
SI Fer-Co 2	Reg3b	8.2785
SI Fer-Co 3	Reg3b	7.41038
SI Fer-Co 5	Reg3b	6.31979
SI Fer-Co 6	Reg3b	6.35926
SI Fer-Co 7	Reg3b	8.97842
SI Fer-Co 8	Reg3b	10.1451
SI Fer-Co 9	Reg3b	11.5281
SI Lab 1	Reg3b	5.12982
SI Lab 10	Reg3b	5.29456
SI Lab 11	Reg3b	6.22424
SI Lab 12	Reg3b	7.31474
SI Lab 3	Reg3b	6.09136
SI Lab 4	Reg3b	6.18641
SI Lab 5	Reg3b	6.81382
SI Lab 6	Reg3b	7.06701
SI Lab 7	Reg3b	4.96372
SI Lab 8	Reg3b	5.22818
SI Lab 9	Reg3b	6.17231
SI Co 1	Reg3g	8.74812
SI Co 10	Reg3g	6.47502
SI Co 11	Reg3g	8.34955
SI Co 12	Reg3g	7.85138
SI Co 2	Reg3g	6.22671
SI Co 3	Reg3g	8.457
SI Co 5	Reg3g	8.47466
SI Co 7	Reg3g	15.1143
SI Co 8	Reg3g	8.30693
SI Co 9	Reg3g	8.31881
SI Fer 2	Reg3g	8.17863
SI Fer 2	Reg3g	8.55977
SI Fer 3	Reg3g	8.48942
SI Fer 4	Reg3g	8.92546
SI Fer 5	Reg3g	8.4368
SI Fer 6	Reg3g	8.45934
SI Fer 7	Reg3g	10.4343
SI Fer 8	Reg3g	12.1288
SI Fer 9	Reg3g	10.919
SI Fer-Co 1	Reg3g	10.3464
SI Fer-Co 10	Reg3g	11.7113
SI Fer-Co 11	Reg3g	13.554
SI Fer-Co 12	Reg3g	9.34676
SI Fer-Co 2	Reg3g	10.4196
SI Fer-Co 3	Reg3g	9.77781
SI Fer-Co 5	Reg3g	8.68681
SI Fer-Co 6	Reg3g	8.52938
SI Fer-Co 7	Reg3g	10.8446
SI Fer-Co 8	Reg3g	12.4457
SI Fer-Co 9	Reg3g	13.8763
SI Lab 1	Reg3g	7.76939
SI Lab 10	Reg3g	6.77833
SI Lab 11	Reg3g	7.96686
SI Lab 12	Reg3g	9.46283
SI Lab 3	Reg3g	8.01574
SI Lab 4	Reg3g	8.03864
SI Lab 5	Reg3g	8.93762
SI Lab 6	Reg3g	8.95622
SI Lab 7	Reg3g	6.60424
SI Lab 8	Reg3g	6.70163
SI Lab 9	Reg3g	8.00267
SI Co 1	Retnlb	18.5941
SI Co 10	Retnlb	16.9164
SI Co 11	Retnlb	17.6973
SI Co 12	Retnlb	20.1996
SI Co 2	Retnlb	14.9412
SI Co 3	Retnlb	17.9208
SI Co 5	Retnlb	18.2016
SI Co 7	Retnlb	27.0149
SI Co 8	Retnlb	19.8147
SI Co 9	Retnlb	17.0353
SI Fer 2	Retnlb	20.7794
SI Fer 2	Retnlb	22.8196
SI Fer 3	Retnlb	22.6206
SI Fer 4	Retnlb	20.6019
SI Fer 5	Retnlb	22.7987
SI Fer 6	Retnlb	20.9536
SI Fer 7	Retnlb	23.1027
SI Fer 9	Retnlb	22.5576
SI Fer-Co 1	Retnlb	17.9642
SI Fer-Co 10	Retnlb	20.821
SI Fer-Co 11	Retnlb	21.836
SI Fer-Co 12	Retnlb	17.7108
SI Fer-Co 2	Retnlb	18.6872
SI Fer-Co 3	Retnlb	16.3087
SI Fer-Co 5	Retnlb	17.9317
SI Fer-Co 6	Retnlb	17.1706
SI Fer-Co 7	Retnlb	18.5589
SI Fer-Co 8	Retnlb	22.2827
SI Lab 1	Retnlb	19.6536
SI Lab 10	Retnlb	20.0541
SI Lab 11	Retnlb	20.8379
SI Lab 12	Retnlb	22.7619
SI Lab 3	Retnlb	20.8247
SI Lab 4	Retnlb	22.1271
SI Lab 5	Retnlb	24.8624
SI Lab 6	Retnlb	20.9873
SI Lab 7	Retnlb	19.9146
SI Lab 8	Retnlb	20.2074
SI Lab 9	Retnlb	22.2677
SI Co 1	Saa1	14.0271
SI Co 10	Saa1	13.428
SI Co 11	Saa1	11.0248
SI Co 12	Saa1	10.6158
SI Co 2	Saa1	12.0745
SI Co 3	Saa1	15.5026
SI Co 5	Saa1	12.3938
SI Co 7	Saa1	19.7484
SI Co 8	Saa1	12.1098
SI Co 9	Saa1	11.2542
SI Fer 2	Saa1	13.0481
SI Fer 2	Saa1	13.7308
SI Fer 3	Saa1	12.8667
SI Fer 4	Saa1	16.2943
SI Fer 5	Saa1	13.8341
SI Fer 6	Saa1	13.3216
SI Fer 7	Saa1	17.2012
SI Fer 8	Saa1	20.8172
SI Fer 9	Saa1	17.1496
SI Fer-Co 1	Saa1	16.3179
SI Fer-Co 10	Saa1	15.6075
SI Fer-Co 11	Saa1	16.1375
SI Fer-Co 12	Saa1	12.0828
SI Fer-Co 2	Saa1	15.271
SI Fer-Co 3	Saa1	15.6031
SI Fer-Co 5	Saa1	12.4065
SI Fer-Co 6	Saa1	12.9711
SI Fer-Co 7	Saa1	14.6616
SI Fer-Co 8	Saa1	16.1138
SI Fer-Co 9	Saa1	16.7527
SI Lab 1	Saa1	14.804
SI Lab 10	Saa1	13.6579
SI Lab 11	Saa1	12.457
SI Lab 12	Saa1	17.2564
SI Lab 3	Saa1	15.7445
SI Lab 4	Saa1	17.2614
SI Lab 5	Saa1	20.207
SI Lab 6	Saa1	15.0743
SI Lab 7	Saa1	11.618
SI Lab 8	Saa1	11.7231
SI Lab 9	Saa1	15.7488
SI Co 1	Tbp	17.0773
SI Co 10	Tbp	14.7317
SI Co 11	Tbp	15.0585
SI Co 12	Tbp	14.5827
SI Co 2	Tbp	14.6202
SI Co 3	Tbp	15.4275
SI Co 5	Tbp	15.774
SI Co 7	Tbp	22.0668
SI Co 8	Tbp	15.7711
SI Co 9	Tbp	14.9326
SI Fer 2	Tbp	14.3552
SI Fer 2	Tbp	15.8608
SI Fer 3	Tbp	14.5731
SI Fer 4	Tbp	14.1606
SI Fer 5	Tbp	14.5943
SI Fer 6	Tbp	16.0301
SI Fer 7	Tbp	17.8561
SI Fer 8	Tbp	17.9779
SI Fer 9	Tbp	18.0799
SI Fer-Co 1	Tbp	15.1683
SI Fer-Co 10	Tbp	18.309
SI Fer-Co 11	Tbp	19.7546
SI Fer-Co 12	Tbp	15.5128
SI Fer-Co 2	Tbp	14.7028
SI Fer-Co 3	Tbp	14.8812
SI Fer-Co 5	Tbp	15.7166
SI Fer-Co 6	Tbp	14.9166
SI Fer-Co 7	Tbp	18.268
SI Fer-Co 8	Tbp	19.4591
SI Fer-Co 9	Tbp	19.8616
SI Lab 1	Tbp	14.6899
SI Lab 10	Tbp	15.3686
SI Lab 11	Tbp	14.671
SI Lab 12	Tbp	15.6223
SI Lab 3	Tbp	15.2109
SI Lab 4	Tbp	14.0586
SI Lab 5	Tbp	15.277
SI Lab 6	Tbp	15.4074
SI Lab 7	Tbp	14.4279
SI Lab 8	Tbp	14.5059
SI Lab 9	Tbp	14.6141
SI Co 1	Tgfb1	24.6199
SI Co 10	Tgfb1	21.707
SI Co 11	Tgfb1	22.523
SI Co 12	Tgfb1	20.9653
SI Co 2	Tgfb1	22.0479
SI Co 3	Tgfb1	22.7038
SI Co 5	Tgfb1	24.4747
SI Co 8	Tgfb1	24.0893
SI Co 9	Tgfb1	22.1801
SI Fer 2	Tgfb1	21.1522
SI Fer 2	Tgfb1	24.4588
SI Fer 3	Tgfb1	21.7342
SI Fer 4	Tgfb1	21.3454
SI Fer 5	Tgfb1	21.356
SI Fer 6	Tgfb1	23.3863
SI Fer 7	Tgfb1	27.9831
SI Fer 8	Tgfb1	27.7464
SI Fer 9	Tgfb1	27.5835
SI Fer-Co 1	Tgfb1	21.7481
SI Fer-Co 12	Tgfb1	23.6404
SI Fer-Co 2	Tgfb1	21.8952
SI Fer-Co 3	Tgfb1	21.9551
SI Fer-Co 5	Tgfb1	23.2538
SI Fer-Co 6	Tgfb1	21.7795
SI Fer-Co 7	Tgfb1	26.5303
SI Lab 1	Tgfb1	23.3191
SI Lab 10	Tgfb1	24.879
SI Lab 11	Tgfb1	23.271
SI Lab 12	Tgfb1	25.0291
SI Lab 3	Tgfb1	24.1528
SI Lab 4	Tgfb1	23.0636
SI Lab 5	Tgfb1	23.5652
SI Lab 6	Tgfb1	23.9299
SI Lab 7	Tgfb1	22.3241
SI Lab 8	Tgfb1	23.3046
SI Lab 9	Tgfb1	24.0273
SI Co 1	Tjp1	18.214
SI Co 10	Tjp1	15.6854
SI Co 11	Tjp1	15.7437
SI Co 12	Tjp1	14.971
SI Co 2	Tjp1	15.487
SI Co 3	Tjp1	17.0957
SI Co 5	Tjp1	18.0137
SI Co 7	Tjp1	22.9909
SI Co 8	Tjp1	17.8275
SI Co 9	Tjp1	15.5592
SI Fer 2	Tjp1	14.6295
SI Fer 2	Tjp1	17.1392
SI Fer 3	Tjp1	15.032
SI Fer 4	Tjp1	15.2779
SI Fer 5	Tjp1	14.8453
SI Fer 6	Tjp1	16.333
SI Fer 7	Tjp1	19.8555
SI Fer 8	Tjp1	19.8048
SI Fer 9	Tjp1	20.1121
SI Fer-Co 1	Tjp1	15.9049
SI Fer-Co 10	Tjp1	20.4472
SI Fer-Co 11	Tjp1	21.3452
SI Fer-Co 12	Tjp1	17.5589
SI Fer-Co 2	Tjp1	16.3279
SI Fer-Co 3	Tjp1	15.3487
SI Fer-Co 5	Tjp1	16.5854
SI Fer-Co 6	Tjp1	15.2628
SI Fer-Co 7	Tjp1	19.9482
SI Fer-Co 8	Tjp1	21.6634
SI Fer-Co 9	Tjp1	21.2377
SI Lab 1	Tjp1	15.3854
SI Lab 10	Tjp1	17.2828
SI Lab 11	Tjp1	16.4384
SI Lab 12	Tjp1	17.5575
SI Lab 3	Tjp1	16.5413
SI Lab 4	Tjp1	15.2193
SI Lab 5	Tjp1	16.2422
SI Lab 6	Tjp1	16.3596
SI Lab 7	Tjp1	14.9925
SI Lab 8	Tjp1	16.0565
SI Lab 9	Tjp1	16.0289
SI Co 1	Tlr2	20.659
SI Co 10	Tlr2	19.158
SI Co 11	Tlr2	19.167
SI Co 12	Tlr2	19.018
SI Co 2	Tlr2	17.6023
SI Co 3	Tlr2	19.7897
SI Co 5	Tlr2	21.2117
SI Co 7	Tlr2	25.4389
SI Co 8	Tlr2	20.8007
SI Co 9	Tlr2	19.2024
SI Fer 2	Tlr2	20.1806
SI Fer 2	Tlr2	22.4281
SI Fer 3	Tlr2	20.5423
SI Fer 4	Tlr2	21.0633
SI Fer 5	Tlr2	20.1094
SI Fer 6	Tlr2	22.0463
SI Fer 7	Tlr2	22.7554
SI Fer 9	Tlr2	22.2733
SI Fer-Co 1	Tlr2	19.2922
SI Fer-Co 10	Tlr2	23.7537
SI Fer-Co 11	Tlr2	23.0285
SI Fer-Co 12	Tlr2	20.315
SI Fer-Co 2	Tlr2	19.8692
SI Fer-Co 3	Tlr2	19.5836
SI Fer-Co 5	Tlr2	20.0533
SI Fer-Co 6	Tlr2	18.9075
SI Fer-Co 7	Tlr2	23.4681
SI Fer-Co 8	Tlr2	22.6894
SI Fer-Co 9	Tlr2	23.9642
SI Lab 1	Tlr2	20.0876
SI Lab 10	Tlr2	20.7219
SI Lab 11	Tlr2	21.1857
SI Lab 12	Tlr2	21.4825
SI Lab 3	Tlr2	21.0152
SI Lab 4	Tlr2	20.4483
SI Lab 5	Tlr2	20.6742
SI Lab 6	Tlr2	20.8241
SI Lab 7	Tlr2	18.8326
SI Lab 8	Tlr2	19.9055
SI Lab 9	Tlr2	20.6674
SI Co 1	Tlr4	23.3365
SI Co 10	Tlr4	22.4877
SI Co 11	Tlr4	22.7027
SI Co 12	Tlr4	22.9148
SI Co 2	Tlr4	21.9694
SI Co 5	Tlr4	25.027
SI Co 8	Tlr4	24.6466
SI Co 9	Tlr4	24.1167
SI Fer 2	Tlr4	20.8954
SI Fer 2	Tlr4	22.7315
SI Fer 3	Tlr4	22.4499
SI Fer 4	Tlr4	21.8041
SI Fer 5	Tlr4	20.7489
SI Fer 6	Tlr4	23.8854
SI Fer-Co 1	Tlr4	21.4184
SI Fer-Co 12	Tlr4	24.7835
SI Fer-Co 2	Tlr4	21.9114
SI Fer-Co 3	Tlr4	21.5114
SI Fer-Co 5	Tlr4	21.7871
SI Fer-Co 6	Tlr4	23.2522
SI Fer-Co 7	Tlr4	27.0759
SI Fer-Co 8	Tlr4	27.0954
SI Lab 1	Tlr4	22.1402
SI Lab 10	Tlr4	24.4996
SI Lab 11	Tlr4	23.4998
SI Lab 12	Tlr4	25.5325
SI Lab 3	Tlr4	22.0599
SI Lab 4	Tlr4	24.3666
SI Lab 5	Tlr4	22.7553
SI Lab 6	Tlr4	22.6347
SI Lab 7	Tlr4	22.7116
SI Lab 8	Tlr4	23.2539
SI Lab 9	Tlr4	25.581
SI Co 1	Tlr5	23.097
SI Co 10	Tlr5	22.9563
SI Co 11	Tlr5	22.4866
SI Co 12	Tlr5	20.8519
SI Co 2	Tlr5	19.5522
SI Co 3	Tlr5	22.5407
SI Co 5	Tlr5	21.8354
SI Co 8	Tlr5	22.0904
SI Co 9	Tlr5	22.0252
SI Fer 2	Tlr5	21.3914
SI Fer 2	Tlr5	20.8022
SI Fer 3	Tlr5	21.014
SI Fer 4	Tlr5	20.1139
SI Fer 5	Tlr5	20.8961
SI Fer 6	Tlr5	21.8484
SI Fer 7	Tlr5	23.0839
SI Fer 8	Tlr5	24.1825
SI Fer 9	Tlr5	23.8615
SI Fer-Co 1	Tlr5	21.4279
SI Fer-Co 10	Tlr5	24.8705
SI Fer-Co 12	Tlr5	24.2704
SI Fer-Co 2	Tlr5	21.3618
SI Fer-Co 3	Tlr5	22.1695
SI Fer-Co 5	Tlr5	23.1964
SI Fer-Co 6	Tlr5	20.4909
SI Fer-Co 7	Tlr5	24.5313
SI Fer-Co 8	Tlr5	25.0811
SI Lab 1	Tlr5	19.7297
SI Lab 10	Tlr5	21.6085
SI Lab 11	Tlr5	20.8626
SI Lab 12	Tlr5	20.7506
SI Lab 3	Tlr5	20.6256
SI Lab 4	Tlr5	20.9152
SI Lab 5	Tlr5	21.4661
SI Lab 6	Tlr5	20.5939
SI Lab 7	Tlr5	20.0466
SI Lab 8	Tlr5	20.1171
SI Lab 9	Tlr5	20.1324
SI Co 1	Zbp1	15.5042
SI Co 10	Zbp1	12.0985
SI Co 11	Zbp1	12.6486
SI Co 12	Zbp1	12.6946
SI Co 2	Zbp1	12.3796
SI Co 3	Zbp1	14.3813
SI Co 5	Zbp1	14.2285
SI Co 7	Zbp1	21.0671
SI Co 8	Zbp1	13.6807
SI Co 9	Zbp1	12.3136
SI Fer 2	Zbp1	14.6647
SI Fer 2	Zbp1	16.0402
SI Fer 3	Zbp1	14.1865
SI Fer 4	Zbp1	13.734
SI Fer 5	Zbp1	13.9082
SI Fer 6	Zbp1	14.7812
SI Fer 7	Zbp1	18.1009
SI Fer 8	Zbp1	17.9857
SI Fer 9	Zbp1	16.6793
SI Fer-Co 1	Zbp1	12.9553
SI Fer-Co 10	Zbp1	17.4873
SI Fer-Co 11	Zbp1	18.0275
SI Fer-Co 12	Zbp1	13.2175
SI Fer-Co 2	Zbp1	13.1663
SI Fer-Co 3	Zbp1	13.1068
SI Fer-Co 5	Zbp1	14.0071
SI Fer-Co 6	Zbp1	12.9733
SI Fer-Co 7	Zbp1	16.0864
SI Fer-Co 8	Zbp1	18.1768
SI Fer-Co 9	Zbp1	18.5608
SI Lab 1	Zbp1	14.7347
SI Lab 10	Zbp1	14.6704
SI Lab 11	Zbp1	14.89
SI Lab 12	Zbp1	16.1867
SI Lab 3	Zbp1	15.8633
SI Lab 4	Zbp1	15.067
SI Lab 5	Zbp1	15.3667
SI Lab 6	Zbp1	15.9746
SI Lab 7	Zbp1	13.9172
SI Lab 8	Zbp1	13.5323
SI Lab 9	Zbp1	15.3425
